# Supplementary material for: Construction of a cancer-perturbed protein-protein interaction network for discovery of apoptosis drug targets
Source: BMC Syst Biol. 2008 Jun 30;2:56. doi: 10.1186/1752-0509-2-56 (PMC2488323; doi:10.1186/1752-0509-2-56)
Supplement: Additional file 1 — Supplementary Table 1. Global protein-protein interactions of apoptosis in HeLa cells and normal primary human lung fibroblasts. [file 1752-0509-2-56-S1.xls]

## Sheet: Supplementary Table 1
Supplementary Table 1 Global protein-protein interactions of apoptosis in HeLa cells and normal primary human lung fibroblasts
PPI (ER stress)		Cancer Cells			Normal Cells			Comparisons
				Results			Results
BAX	RARG	1	0	0	1	1	1	Loss
BAX	PEG3	1	1	1	1	1	1
BAX	CCND1	0	1	0	0	1	0
BAX	UTRN	1	1	1	1	1	1
BAX	BAD	1	1	1	1	1	1
BAX	NFKB1	1	1	1	1	1	1
BAX	CASP3	1	1	1	1	1	1
BAX	BAK1	1	1	1	1	1	1
BAX	CASP9	0	1	0	0	1	0
BAX	CASP1	1	1	1	1	1	1
BAX	SLC25A4	1	1	1	1	1	1
BAX	MCL1	1	0	0	1	1	1	Loss
BAX	BCL2A1	0	1	0	1	1	1	Loss
BAX	CDKN2A	1	1	1	1	1	1
BAX	BIK	0	1	0	1	0	0
BAX	CTSD	0	1	0	1	0	0
BAX	CDKN1A	0	1	0	1	1	1	Loss
BAX	BCL2	1	1	1	1	1	1
BAX	MAPK11	0	0	0	1	1	1	Loss
BAX	PML	1	1	1	1	1	1
BAX	APP	0	1	0	1	1	1	Loss
BAX	BCL2L1	1	1	1	0	1	0	Gain
BAX	TP53	1	1	1	0	0	0	Gain
BAX	APC	0	1	0	1	1	1	Loss
BAX	CTNNB1	0	1	0	0	1	0
BAX	CASP2	0	1	0	1	1	1	Loss
BAX	TNFRSF6	1	1	1	1	1	1
BAX	PRKCE	1	0	0	1	1	1	Loss
BAX	MFN2	1	1	1	0	1	0	Gain
BAX	RNF36	1	0	0	1	1	1	Loss
BAX	PRNP	0	1	0	1	0	0
BAX	BBC3	0	1	0	0	1	0
BAX	ADPRT	0	1	0	1	1	1	Loss
BAX	BID	0	1	0	1	0	0
BAX	BCL2L10	1	1	1	0	0	0	Gain
BAX	VDAC1	0	1	0	0	1	0
BAX	TGFBR2	0	1	0	1	1	1	Loss
BAX	TNFRSF5	0	1	0	1	1	1	Loss
BAX	BCL2L11	1	0	0	1	0	0
BAX	TNFSF10	1	1	1	1	1	1
BAX	Bax*Bax	1		1	1		1
RARG	BCL2	1	1	1	1	1	1
PEG3	TP53	1	1	1	0	1	0	Gain
CCND1	CDKN2A	1	1	1	1	1	1
CCND1	MYC	1	1	1	1	0	0	Gain
CCND1	CDKN1A	1	0	0	1	1	1	Loss
CCND1	CDKN1B	1	1	1	1	1	1
CCND1	PCNA	1	1	1	1	1	1
CCND1	EGFR	1	1	1	1	1	1
CCND1	CHUK	0	0	0	1	1	1	Loss
CCND1	IGF1	1	1	1	1	1	1
CCND1	PTEN	1	1	1	0	1	0	Gain
CCND1	NFKB1	0	1	0	1	1	1	Loss
CCND1	GSK3B	1	1	1	1	1	1
CCND1	CTNNB1	1	1	1	1	1	1
CCND1	AR	1	1	1	1	1	1
CCND1	SP1	1	1	1	1	1	1
CCND1	ERBB2	0	1	0	1	0	0
CCND1	IKBKB	1	1	1	1	1	1
CCND1	CDH1	1	1	1	1	0	0	Gain
CCND1	TP53	1	1	1	1	0	0	Gain
CCND1	NFKB2	1	1	1	1	1	1
CCND1	BCL2	1	1	1	1	0	0	Gain
CCND1	LGALS3	1	1	1	1	1	1
UTRN	SP1	0	1	0	0	1	0
UTRN	MFN2	1	1	1	1	1	1
BAD	BAG1	1	1	1	1	1	1
BAD	BAK1	0	1	0	1	1	1	Loss
BAD	BCL2L1	1	1	1	1	1	1
BAD	SNCA	0	1	0	1	1	1	Loss
BAD	CDKN1A	1	1	1	0	1	0	Gain
BAD	BCL2L11	1	1	1	1	1	1
BAD	MCL1	1	1	1	1	1	1
BAD	RAF1	1	1	1	1	1	1
BAD	BCL2	1	1	1	0	1	0	Gain
BAD	BCL2A1	1	1	1	1	1	1
NFKB1	BCL2	1	1	1	1	1	1
NFKB1	MAPK1	1	1	1	0	1	0	Gain
NFKB1	TNF	1	1	1	1	1	1
NFKB1	GSK3B	1	1	1	1	1	1
NFKB1	AR	0	1	0	1	1	1	Loss
NFKB1	APP	1	1	1	1	1	1
NFKB1	KRAS2	1	1	1	1	1	1
NFKB1	MAPK3	1	1	1	1	1	1
NFKB1	TRAF1	1	1	1	1	1	1
NFKB1	TNFRSF5	1	1	1	1	0	0	Gain
NFKB1	ERBB2	1	1	1	1	0	0	Gain
NFKB1	CEBPB	1	1	1	NULL	NULL	NULL
NFKB1	COMMD1	1	1	1	1	0	0	Gain
NFKB1	CFLAR	1	1	1	1	1	1
NFKB1	IKBKB	0	0	0	1	1	1	Loss
NFKB1	HSPA1A	0	0	0	1	0	0
NFKB1	CHUK	1	1	1	1	1	1
NFKB1	MYC	1	1	1	1	1	1
NFKB1	ADPRT	1	1	1	1	0	0	Gain
CASP3	TGM2	0	1	0	1	1	1	Loss
CASP3	SREBF2	0	0	0	1	1	1	Loss
CASP3	BCL2	1	1	1	1	1	1
CASP3	CASP7	1	1	1	1	1	1
CASP3	IFNG	1	1	1	1	1	1
CASP3	CFLAR	0	1	0	1	1	1	Loss
CASP3	GORASP1	1	1	1	1	0	0	Gain
CASP3	PTBP1	1	1	1	1	1	1
CASP3	DFFA	1	1	1	1	0	0	Gain
CASP3	PARG	0	1	0	1	0	0
CASP3	HSPE1	0	1	0	1	1	1	Loss
CASP3	BIRC3	1	1	1	1	1	1
CASP3	BIRC4	1	1	1	1	1	1
CASP3	NFE2L2	1	0	0	1	0	0
CASP3	BCL2L1	0	1	0	0	1	0
CASP3	MPO	1	0	0	0	0	0
CASP3	CDC6	1	0	0	0	0	0
CASP3	HSPB2	1	1	1	0	1	0	Gain
CASP3	TRAF1	0	1	0	1	1	1	Loss
CASP3	BIRC5	1	0	0	1	1	1	Loss
CASP3	DCTN1	0	1	0	0	1	0
CASP3	CAT	0	1	0	1	0	0
CASP3	PTK2	0	1	0	0	1	0
CASP3	PICALM	0	1	0	1	1	1	Loss
CASP3	DEDD	0	1	0	1	1	1	Loss
CASP3	GSK3B	1	1	1	0	1	0	Gain
CASP3	CASP2	1	1	1	1	0	0	Gain
CASP3	CYC1	0	0	0	0	1	0
CASP3	ARHGDIB	0	1	0	1	0	0
CASP3	PLSCR1	1	1	1	1	1	1
CASP3	BAK1	1	1	1	1	0	0	Gain
CASP3	AR	0	1	0	0	1	0
CASP3	TNF	0	1	0	0	1	0
CASP3	DCC	1	0	0	0	1	0
CASP3	CTSC	1	1	1	1	0	0	Gain
CASP3	HRK	0	1	0	0	0	0
CASP3	HCLS1	1	0	0	1	1	1	Loss
CASP3	CASP6	1	1	1	1	1	1
CASP3	BIRC2	1	1	1	1	1	1
CASP3	TRAF3	0	1	0	1	1	1	Loss
CASP3	PDE5A	1	0	0	1	1	1	Loss
CASP3	SERPINB9	1	1	1	0	0	0	Gain
CASP3	CDKN2A	1	1	1	1	1	1
CASP3	BID	1	1	1	0	1	0	Gain
CASP3	CASP1	0	1	0	0	0	0
CASP3	IGF1	0	1	0	1	1	1	Loss
CASP3	CASP9	1	0	0	0	1	0
CASP3	EIF4B	1	1	1	1	1	1
CASP3	ALK	0	1	0	1	0	0
CASP3	PTEN	1	0	0	1	0	0
CASP3	PRKCD	0	1	0	1	1	1	Loss
BAK1	BCL2L1	0	0	0	1	1	1	Loss
BAK1	BCL2	0	1	0	1	0	0
BAK1	BCL2L11	1	1	1	1	1	1
BAK1	VDAC2	1	0	0	1	1	1	Loss
BAK1	BAG1	1	1	1	1	1	1
BAK1	BIK	1	1	1	1	1	1
BAK1	BCL2A1	0	1	0	1	1	1	Loss
BAK1	MCL1	1	1	1	1	1	1
BAK1	BID	1	0	0	1	1	1	Loss
BAK1	BAK*BAK	1		1	1		1
CASP9	TP53	1	1	1	1	1	1
CASP9	CARD4	0	1	0	1	1	1	Loss
CASP9	CASP2	0	1	0	1	1	1	Loss
CASP9	CARD12	1	1	1	1	1	1
CASP9	TNF	1	1	1	1	1	1
CASP9	BIRC3	1	1	1	1	1	1
CASP9	CASP6	1	1	1	0	1	0	Gain
CASP9	ADCYAP1	0	1	0	NULL	NULL	NULL
CASP9	DCC	1	1	1	1	1	1
CASP9	GZMB	1	1	1	1	1	1
CASP9	BIRC4	0	1	0	1	1	1	Loss
CASP9	CARD15	1	0	0	NULL	NULL	NULL
CASP9	BCL2L1	1	0	0	1	1	1	Loss
CASP9	CASP7	1	1	1	1	1	1
CASP9	CYCS	1	1	1	1	1	1
CASP9	DFFA	1	1	1	1	1	1
CASP9	MAPK3	0	1	0	1	1	1	Loss
CASP9	BIRC2	1	1	1	1	1	1
CASP9	BIRC5	1	1	1	1	1	1
CASP9	NALP1	1	1	1	1	0	0	Gain
CASP9	MAPK1	1	0	0	1	1	1	Loss
CASP9	BIRC1	1	1	1	1	1	1
CASP9	CASP9*CASP9	1		1	1		1
CASP9	DIABLO	1	1	1	1	1	1
CASP1	CARD12	1	1	1	1	1	1
CASP1	CFLAR	0	1	0	1	1	1	Loss
CASP1	APP	0	1	0	1	1	1	Loss
CASP1	BIRC1	1	0	0	1	1	1	Loss
CASP1	CARD15	1	0	0	NULL	NULL	NULL
CASP1	CASP4	1	0	0	1	0	0
CASP1	CRADD	1	1	1	1	1	1
CASP1	CASP2	0	1	0	1	1	1	Loss
CASP1	EGFR	1	1	1	0	1	0	Gain
CASP1	NALP1	1	1	1	1	1	1
CASP1	MALT1	1	1	1	1	1	1
CASP1	TGFBR2	1	1	1	1	1	1
CASP1	NFE2L2	1	1	1	1	0	0	Gain
CASP1	CARD4	1	1	1	1	1	1
CASP1	TP53	1	1	1	1	1	1
SLC25A4	AR	1	1	1	1	1	1
MCL1	BCL2	1	1	1	1	0	0	Gain
MCL1	PCNA	1	1	1	1	1	1
MCL1	TNFRSF10B	1	1	1	1	1	1
MCL1	BCL2L1	1	1	1	1	0	0	Gain
MCL1	BAG5	1	0	0	1	0	0
MCL1	MAPK8	1	1	1	1	1	1
MCL1	BCL2A1	1	1	1	1	1	1
MCL1	CDKN1A	0	1	0	1	1	1	Loss
MCL1	BCL2L11	1	0	0	1	1	1	Loss
BCL2A1	CFLAR	1	1	1	0	1	0	Gain
BCL2A1	BID	1	1	1	1	0	0	Gain
BCL2A1	MALT1	1	1	1	1	1	1
BCL2A1	BIK	1	1	1	1	0	0	Gain
BCL2A1	BCL2L11	1	1	1	0	1	0	Gain
BCL2A1	HRK	1	0	0	1	1	1	Loss
CDKN2A	NRAS	1	0	0	1	1	1	Loss
CDKN2A	TERT	1	1	1	1	1	1
CDKN2A	DAPK1	1	1	1	1	1	1
CDKN2A	TP53	1	0	0	1	0	0
CDKN2A	MAPK8	1	1	1	1	0	0	Gain
CDKN2A	MAPK1	1	1	1	1	1	1
CDKN2A	TRAF3	1	1	1	1	1	1
CDKN2A	BCL2	1	1	1	1	1	1
CDKN2A	CDKN1A	1	1	1	1	1	1
CDKN2A	MSH2	1	1	1	1	1	1
CDKN2A	CDH1	1	1	1	1	1	1
CDKN2A	EGFR	1	1	1	1	1	1
CDKN2A	E2F1	1	1	1	1	1	1
BIK	BCL2	1	1	1	1	1	1
BIK	BCL2L11	1	1	1	1	1	1
BIK	BCL2L1	1	1	1	1	1	1
CDKN1A	ADPRT	1	0	0	1	0	0
CDKN1A	IFNG	0	1	0	1	1	1	Loss
CDKN1A	ZNF384	1	1	1	1	0	0	Gain
CDKN1A	PCNA	1	1	1	1	1	1
CDKN1A	BCL2L1	1	0	0	1	0	0
CDKN1A	ERBB2	1	1	1	1	1	1
CDKN1A	MAPK8	0	1	0	1	1	1	Loss
CDKN1A	IGF1	1	1	1	0	0	0	Gain
CDKN1A	BCL2	0	1	0	1	1	1	Loss
CDKN1A	MAPK3	1	1	1	1	1	1
CDKN1A	SP1	1	1	1	1	0	0	Gain
CDKN1A	CDKN1B	0	1	0	1	1	1	Loss
CDKN1A	TNF	1	1	1	1	1	1
CDKN1A	MYC	1	1	1	1	1	1
CDKN1A	EGFR	1	1	1	1	1	1
CDKN1A	CEBPA	1	0	0	1	1	1	Loss
CDKN1A	TGFB1	1	0	0	1	1	1	Loss
CDKN1A	MAPK1	1	1	1	1	1	1
CDKN1A	TP53	1	1	1	1	1	1
BCL2	TNF	0	1	0	1	1	1	Loss
BCL2	IGFBP3	1	1	1	1	1	1
BCL2	CCR5	1	1	1	1	1	1
BCL2	CAMLG	0	1	0	1	0	0
BCL2	BAG3	1	1	1	1	1	1
BCL2	WT1	1	0	0	1	1	1	Loss
BCL2	MAPK3	1	1	1	1	0	0	Gain
BCL2	BAG4	1	0	0	1	1	1	Loss
BCL2	TOMM20	1	0	0	1	0	0
BCL2	BCL2L14	1	0	0	1	1	1	Loss
BCL2	DEK	1	0	0	1	1	1	Loss
BCL2	NRAS	1	0	0	1	0	0
BCL2	GRN	1	0	0	1	1	1	Loss
BCL2	TGM2	1	0	0	1	0	0
BCL2	FKBP8	1	0	0	1	0	0
BCL2	ADPRT	1	1	1	1	1	1
BCL2	NPM1	1	1	1	1	1	1
BCL2	MYC	1	1	1	1	1	1
BCL2	ADM	1	1	1	1	0	0	Gain
BCL2	ALK	1	1	1	1	1	1
BCL2	CDH2	0	0	0	1	0	0
BCL2	DAPK1	1	1	1	1	1	1
BCL2	CD69	1	1	1	1	1	1
BCL2	NFKB2	1	1	1	1	1	1
BCL2	BNIP1	1	0	0	1	0	0
BCL2	BAG1	1	1	1	1	1	1
BCL2	BCR	1	1	1	1	1	1
BCL2	KITLG	1	1	1	1	0	0	Gain
BCL2	RAF1	1	0	0	1	1	1	Loss
BCL2	MSH2	1	1	1	1	1	1
BCL2	EGFR	1	1	1	0	0	0	Gain
BCL2	CEBPB	1	1	1	NULL	NULL	NULL
BCL2	BAG2	1	1	1	1	0	0	Gain
BCL2	BLK	1	0	0	1	1	1	Loss
BCL2	SERPINB9	1	0	0	1	0	0
BCL2	RASD1	1	1	1	1	1	1
BCL2	PPP3CA	1	0	0	1	0	0
BCL2	BAG5	1	0	0	1	1	1	Loss
BCL2	BCL2L1	1	1	1	1	1	1
BCL2	BID	1	1	1	1	1	1
BCL2	FGFR1	1	1	1	1	1	1
BCL2	TERT	1	1	1	1	1	1
BCL2	CAPN2	1	0	0	1	1	1	Loss
BCL2	ITM2B	1	1	1	1	1	1
BCL2	TNFRSF6	1	1	1	1	1	1
BCL2	HSPA1A	1	1	1	1	1	1
BCL2	PKMYT1	1	1	1	1	0	0	Gain
BCL2	TP53	1	1	1	1	0	0	Gain
BCL2	CDH1	1	1	1	1	1	1
BCL2	GHR	1	0	0	1	1	1	Loss
BCL2	PCNA	1	1	1	1	0	0	Gain
BCL2	SMN1	1	0	0	1	0	0
BCL2	TEGT	1	0	0	1	0	0
BCL2	CYCS	1	1	1	1	1	1
BCL2	ERBB2	1	1	1	1	1	1
BCL2	MITF	1	1	1	1	0	0	Gain
BCL2	MKI67	1	1	1	1	1	1
BCL2	ABCB1	1	1	1	1	0	0	Gain
BCL2	KRAS2	1	1	1	1	1	1
BCL2	IGF1	1	1	1	1	1	1
BCL2	PPP2CA	1	0	0	1	0	0
BCL2	BCL6	1	1	1	1	0	0	Gain
BCL2	BCL2L11	1	1	1	1	1	1
BCL2	CSF1R	1	1	1	1	1	1
BCL2	ZNF384	1	1	1	1	0	0	Gain
BCL2	HRK	1	1	1	1	0	0	Gain
BCL2	CDKN1B	1	0	0	1	1	1	Loss
BCL2	MAPK1	1	1	1	1	1	1
BCL2	HRAS	1	0	0	1	0	0
BCL2	RTN4	1	1	1	1	0	0	Gain
BCL2	PSEN1	1	0	0	1	0	0
BCL2	TGFB1	1	1	1	1	1	1
BCL2	BNIP3L	1	0	0	1	1	1	Loss
BCL2	PPP2R5A	1	1	1	1	0	0	Gain
BCL2	CEBPA	0	0	0	0	1	0
BCL2	BNIP3	1	0	0	0	1	0
BCL2	MAP3K1	0	1	0	1	1	1	Loss
BCL2	VEGF	1	1	1	0	1	0	Gain
BCL2	CLC	0	1	0	1	1	1	Loss
MAPK11	MMP1	0	1	0	1	1	1	Loss
PML	TP53	1	0	0	1	1	1	Loss
PML	BCR	1	1	1	1	0	0	Gain
PML	CASP2	1	1	1	1	1	1
PML	SP1	1	1	1	1	1	1
PML	RNF36	0	1	0	1	0	0
APP	MAPK8	0	1	0	1	1	1	Loss
APP	TGFBR2	0	1	0	1	1	1	Loss
APP	SNCA	1	1	1	1	1	1
APP	TGFB1	1	1	1	1	1	1
APP	APP*APP	0		0	1		1	Loss
APP	PSEN1	0	1	0	1	1	1	Loss
BCL2L1	BAG2	1	1	1	1	0	0	Gain
BCL2L1	BIRC4	1	1	1	1	1	1
BCL2L1	FKBP8	1	1	1	1	1	1
BCL2L1	HRK	1	1	1	1	0	0	Gain
BCL2L1	CYCS	0	1	0	1	1	1	Loss
BCL2L1	BAG4	1	1	1	0	1	0	Gain
BCL2L1	BNIP3	1	1	1	1	1	1
BCL2L1	TEGT	1	1	1	1	1	1
BCL2L1	PSEN1	0	0	0	1	1	1	Loss
BCL2L1	SNCA	0	1	0	1	0	0
BCL2L1	MAP3K1	0	0	0	1	1	1	Loss
BCL2L1	BAG3	0	1	0	0	1	0
BCL2L1	RTN4	1	0	0	1	1	1	Loss
BCL2L1	BNIP1	0	0	0	0	1	0
BCL2L1	AVEN	1	1	1	1	0	0	Gain
BCL2L1	BAG5	1	1	1	1	1	1
BCL2L1	CFLAR	1	1	1	1	1	1
BCL2L1	BAG1	0	1	0	1	0	0
BCL2L1	VDAC1	0	1	0	0	1	0
BCL2L1	BCL2L11	1	1	1	1	0	0	Gain
BCL2L1	TNFRSF6	1	1	1	1	1	1
BCL2L1	BCL2L14	0	1	0	1	1	1	Loss
BCL2L1	BNIP3L	1	0	0	0	1	0
TP53	BCL6	1	1	1	1	1	1
TP53	ADPRT	1	1	1	1	1	1
TP53	BID	1	1	1	0	1	0	Gain
TP53	ZNF384	1	1	1	1	1	1
TP53	ADPRT	1	1	1	1	1	1
TP53	CDH1	1	0	0	1	1	1	Loss
TP53	PPP2CA	1	1	1	1	1	1
TP53	BIRC5	0	0	0	1	1	1	Loss
TP53	EGFR	1	0	0	1	1	1	Loss
TP53	GHR	0	1	0	1	1	1	Loss
TP53	TNF	1	1	1	1	1	1
TP53	DCC	1	1	1	1	1	1
TP53	TERT	1	1	1	1	1	1
TP53	VIM	0	0	0	1	0	0
TP53	APC	0	1	0	1	1	1	Loss
TP53	HSPA1A	1	1	1	1	1	1
TP53	PSEN1	0	0	0	1	1	1	Loss
TP53	BBC3	1	0	0	0	1	0
TP53	TNFRSF6	1	1	1	0	1	0	Gain
TP53	ABCB1	1	1	1	1	1	1
TP53	CDC42	0	0	0	1	1	1	Loss
TP53	SERPINB9	1	1	1	1	1	1
TP53	WT1	1	1	1	1	1	1
TP53	ERBB2	1	1	1	0	1	0	Gain
TP53	BCR	1	1	1	1	1	1
TP53	CTNNB1	1	1	1	1	1	1
TP53	MSH2	0	1	0	1	1	1	Loss
TP53	MYC	1	1	1	0	1	0	Gain
TP53	IGF1	1	1	1	1	1	1
TP53	NFKB2	0	1	0	0	0	0
TP53	PCNA	1	1	1	1	1	1
TP53	PTEN	0	1	0	0	1	0
TP53	GSK3B	1	1	1	1	1	1
TP53	VEGF	1	1	1	1	1	1
TP53	KRAS2	0	1	0	0	1	0
TP53	MKI67	1	1	1	1	1	1
TP53	NPM1	1	1	1	1	1	1
TP53	TP53*TP53	1		1	1		1
APC	GSK3B	1	1	1	1	1	1
APC	CDH1	0	1	0	1	1	1	Loss
APC	DCTN1	1	0	0	1	1	1	Loss
APC	KRAS2	0	1	0	0	1	0
APC	PTK2	1	1	1	0	1	0	Gain
APC	CTNNB1	1	1	1	1	1	1
APC	AR	0	1	0	1	1	1	Loss
CTNNB1	ERBB2	1	1	1	1	1	1
CTNNB1	PSEN1	0	1	0	1	0	0
CTNNB1	VEGF	1	1	1	1	1	1
CTNNB1	MAP3K7IP1	1	0	0	1	1	1	Loss
CTNNB1	PCNA	0	1	0	1	1	1	Loss
CTNNB1	CEBPA	1	0	0	1	1	1	Loss
CTNNB1	CDH2	0	1	0	1	0	0
CTNNB1	AR	1	1	1	1	1	1
CTNNB1	IKBKB	1	1	1	1	1	1
CTNNB1	PTEN	1	1	1	1	1	1
CTNNB1	MITF	1	1	1	1	0	0	Gain
CTNNB1	MMP9	1	1	1	1	1	1
CTNNB1	MYC	1	1	1	1	1	1
CTNNB1	KRAS2	1	1	1	1	1	1
CTNNB1	CDH1	1	1	1	1	1	1
CTNNB1	GSK3B	1	0	0	1	1	1	Loss
CTNNB1	EGFR	1	1	1	1	1	1
CTNNB1	CHUK	1	1	1	1	0	0	Gain
TNFRSF6	EGFR	1	1	1	1	1	1
TNFRSF6	CASP10	0	1	0	1	0	0
TNFRSF6	TNFRSF10B	1	1	1	1	0	0	Gain
TNFRSF6	TGM2	1	1	1	1	1	1
TNFRSF6	BID	1	0	0	1	1	1	Loss
TNFRSF6	TRADD	1	1	1	1	1	1
TNFRSF6	CFLAR	1	0	0	1	1	1	Loss
TNFRSF6	TNF	1	1	1	1	1	1
TNFRSF6	CD69	1	1	1	0	0	0	Gain
TNFRSF6	TNFRSF5	1	1	1	1	1	1
TNFRSF6	RIPK1	1	1	1	1	1	1
TNFRSF6	TRAF1	1	0	0	1	1	1	Loss
TNFRSF6	BAG4	0	1	0	1	1	1	Loss
TNFRSF6	FADD	1	1	1	1	1	1
TNFRSF6	CYC1	1	0	0	1	0	0
TNFRSF6	CCR5	1	1	1	1	1	1
PRKCE	VDAC1	1	1	1	0	1	0	Gain
PRKCE	MAPK1	0	1	0	1	1	1	Loss
PRKCE	PRKCD	0	1	0	1	1	1	Loss
PRKCE	RAF1	1	1	1	0	1	0	Gain
PRKCE	SNCA	1	1	1	1	1	1
RNF36	CASP2	1	1	1	1	1	1
ADPRT	CFLAR	1	1	1	0	1	0	Gain
ADPRT	PCNA	1	1	1	1	1	1
BID	BCL2L11	1	1	1	1	1	1
BID	TNF	1	0	0	1	1	1	Loss
BID	HSPA1B	1	1	1	1	1	1
BID	CASP2	1	1	1	1	1	1
BID	MAPK8	1	1	1	1	1	1
BID	HSPA1A	1	1	1	1	1	1
BID	CYC1	0	1	0	1	1	1	Loss
BCL2L10	BCL2L11	0	1	0	0	1	0
VDAC1	VDAC2	1	1	1	1	0	0	Gain
VDAC1	CYCS	1	1	1	1	1	1
VDAC1	TNFRSF10B	1	1	1	1	1	1
VDAC1	BCL2L11	1	1	1	1	1	1
VDAC1	TOMM20	1	0	0	1	0	0
TGFBR2	TGFB1	1	1	1	1	0	0	Gain
TNFRSF5	TNF	1	1	1	1	1	1
TNFRSF5	TNFRSF6	0	1	0	1	1	1	Loss
TNFRSF5	TRAF6	1	0	0	1	1	1	Loss
TNFRSF5	BIRC2	1	1	1	1	1	1
TNFRSF5	TRAF1	1	1	1	1	1	1
TNFRSF5	TRAF3	1	1	1	1	1	1
TNFRSF5	MAPK3	1	1	1	1	1	1
BCL2L11	HRK	1	1	1	1	0	0	Gain
BCL2L11	EGFR	1	0	0	1	1	1	Loss
TNFSF10	TNFRSF10B	1	1	1	1	1	1
TNFSF10	MAPK8	1	1	1	1	1	1
TNFSF10	FADD	1	0	0	1	1	1	Loss
TNFSF10	IFNG	1	1	1	1	1	1
TNFSF10	CASP10	1	0	0	1	1	1	Loss
TNFSF10	CFLAR	0	1	0	1	1	1	Loss
TNF	CASP7	0	1	0	1	1	1	Loss
TNF	CEBPB	1	1	1	NULL	NULL	NULL
TNF	PTEN	1	1	1	0	0	0	Gain
TNF	VEGF	1	1	1	1	1	1
TNF	MMP9	0	0	0	1	1	1	Loss
TNF	HSPA1B	1	1	1	1	1	1
TNF	MAPK1	1	1	1	1	1	1
TNF	MAPK8	0	1	0	1	1	1	Loss
TNF	IFNG	1	1	1	1	1	1
TNF	IGFBP3	1	1	1	1	1	1
TNF	HSPA1A	0	0	0	1	0	0
TNF	MAPK3	0	1	0	1	1	1	Loss
TNF	MMP1	1	1	1	0	1	0	Gain
TNF	CCR5	1	1	1	1	1	1
TNF	TGFB1	1	0	0	1	0	0
TNF	EGFR	1	1	1	1	1	1
TNF	PRKCD	1	1	1	0	1	0	Gain
TNF	IKBKB	1	1	1	1	0	0	Gain
TNF	TNF*TNF	1		1	1		1
TNF	TRAF6*TRAF6	1		1	1		1
HSPA1B	HSPA1A	1	1	1	1	1	1
HSPA1B	MAPK8	0	1	0	0	1	0
CASP2	CARD15	1	1	1	NULL	NULL	NULL
CASP2	CARD4	1	0	0	0	1	0
CASP2	CARD12	1	1	1	1	1	1
CASP2	CRADD	1	1	1	1	1	1
CASP2	DCTN1	1	1	1	1	1	1
CASP2	CASP6	1	1	1	0	0	0	Gain
CASP2	BIRC1	1	0	0	1	1	1	Loss
CASP2	CASP7	1	1	1	0	1	0	Gain
CASP2	NALP1	1	1	1	1	1	1
CASP2	ADCYAP1	1	1	1	NULL	NULL	NULL
MAPK8	HRAS	1	1	1	0	0	0	Gain
MAPK8	MAPK1	1	1	1	1	1	1
MAPK8	MAP3K1	1	1	1	1	1	1
MAPK8	MYC	1	1	1	1	1	1
MAPK8	MAP3K7	1	1	1	1	1	1
MAPK8	HSPA1A	1	1	1	1	1	1
HSPA1A	BAG4	1	0	0	1	1	1	Loss
HSPA1A	BAG2	1	1	1	1	0	0	Gain
HSPA1A	BAG3	1	1	1	1	1	1
CYC1	CYCS	0	1	0	1	1	1	Loss
CHD3	CASP6	1	1	1	1	1	1
BIRC2	CARD15	1	1	1	NULL	NULL	NULL
BIRC2	BIRC3	1	1	1	1	1	1
BIRC2	GSPT1	1	1	1	1	1	1
BIRC2	CARD4	1	1	1	1	1	1
BIRC2	CRADD	1	1	1	1	0	0	Gain
BIRC2	BIRC1	1	1	1	1	0	0	Gain
BIRC2	BIRC4	1	1	1	1	1	1
BIRC2	CARD12	1	1	1	1	1	1
BIRC2	BIRC5	1	1	1	1	1	1
BIRC2	CASP7	1	1	1	1	0	0	Gain
BIRC2	CFLAR	1	1	1	1	1	1
BIRC2	TRAF3	1	1	1	1	0	0	Gain
BIRC2	TRAF1	1	1	1	1	1	1
BIRC2	CASP4	1	1	1	1	1	1
BIRC2	TRADD	0	1	0	1	1	1	Loss
CASP10	FADD	0	1	0	0	1	0
CASP10	CFLAR	1	1	1	1	1	1
CASP10	DEDD	1	1	1	1	1	1
CASP10	DEDD2	1	1	1	1	0	0	Gain
MMP1	MMP9	1	1	1	0	1	0	Gain
MMP1	VEGF	1	1	1	0	1	0	Gain
MMP1	IFNG	1	0	0	1	1	1	Loss
CDH1	CDH2	1	1	1	0	0	0	Gain
CDH1	DAPK1	1	1	1	1	1	1
CDH1	MMP9	1	1	1	1	1	1
CDH1	PCNA	1	1	1	1	0	0	Gain
CDH1	EGFR	1	0	0	1	1	1	Loss
CDH1	PSEN1	1	1	1	1	1	1
CDH1	MKI67	1	1	1	1	1	1
IKBKB	MAP3K14	1	1	1	1	1	1
IKBKB	CHUK	1	1	1	1	1	1
IKBKB	CFLAR	1	1	1	1	1	1
IKBKB	TRAF1	0	1	0	1	1	1	Loss
IKBKB	MAP3K1	1	1	1	1	0	0	Gain
IKBKB	MAP3K7	1	0	0	0	1	0
CFLAR	DEDD2	1	1	1	1	0	0	Gain
CFLAR	DAPK1	1	1	1	1	1	1
CFLAR	TRADD	1	1	1	0	1	0	Gain
CFLAR	FADD	1	1	1	1	1	1
CFLAR	DEDD	1	1	1	1	1	1
CFLAR	BIRC2	1	1	1	1	1	1
CFLAR	RAF1	1	0	0	1	1	1	Loss
CFLAR	TRAF1	1	1	1	1	1	1
CFLAR	TNFRSF10B	1	1	1	1	1	1
CARD4	BIRC3	1	1	1	1	1	1
CARD4	IFNG	1	1	1	1	1	1
CARD4	CRADD	1	1	1	1	1	1
CARD4	CARD12	1	1	1	1	0	0	Gain
CARD4	BIRC1	1	1	1	1	1	1
CARD4	CASP4	0	1	0	1	1	1	Loss
CARD4	CARD15	0	1	0	NULL	NULL	NULL
MMP9	VEGF	1	1	1	1	1	1
MMP9	TGFB1	1	1	1	1	1	1
MMP9	IFNG	1	1	1	1	1	1
MMP9	PTEN	1	1	1	1	1	1
MMP9	MKI67	1	1	1	1	1	1
TNFRSF10B	TRADD	1	1	1	0	1	0	Gain
TNFRSF10B	EGFR	1	1	1	1	1	1
TNFRSF10B	CFLAR	1	1	1	1	1	1
TNFRSF10B	FADD	1	1	1	1	1	1
TNFRSF10B	CRADD	1	1	1	1	1	1
IFNG	CCR5	1	1	1	1	1	1
IFNG	HSPB2	1	0	0	1	0	0
IFNG	VEGF	1	1	1	1	1	1
IFNG	E2F1	1	0	0	1	1	1	Loss
IFNG	TGFB1	1	1	1	1	1	1
IFNG	SP1	1	1	1	0	1	0	Gain
SP1	LGALS3	1	1	1	1	1	1
SP1	PTEN	1	1	1	1	1	1
SP1	HSPA8	1	1	1	1	1	1
SP1	MAPK1	1	0	0	1	1	1	Loss
SP1	CEBPB	1	0	0	NULL	NULL	NULL
SP1	E2F1	1	0	0	0	1	0
SP1	TERT	1	0	0	1	1	1	Loss
SP1	PRKCD	1	1	1	1	1	1
SP1	TGFB1	1	1	1	1	1	1
SP1	BCL6	0	1	0	1	0	0
SP1	VEGF	1	1	1	1	1	1
SP1	SREBF2	1	0	0	0	1	0
CHUK	MAP3K1	1	1	1	1	1	1
CHUK	MAP3K14	1	1	1	1	1	1
CHUK	TRAF1	1	1	1	1	1	1
CHUK	MAP3K7	1	1	1	1	0	0	Gain
MAP3K14	TRAF1	1	1	1	1	1	1
MAP3K14	EGFR	0	1	0	1	1	1	Loss
MAP3K14	NFKB2	1	1	1	1	1	1
MAP3K14	TRAF3	1	1	1	0	1	0	Gain
MAP3K14	MAP3K7	1	1	1	1	1	1
MAP3K14	TRAF6	1	1	1	0	1	0	Gain
DEDD2	DEDD	1	1	1	0	1	0	Gain
TRADD	FADD	0	1	0	1	0	0
TRADD	TRAF3	1	0	0	1	1	1	Loss
TRADD	TRAF1	1	1	1	1	1	1
TRADD	DAPK1	1	0	0	1	1	1	Loss
TRADD	FADD*TRADD	1		1	1		1
CCR5	PTK2	0	1	0	1	1	1	Loss
MAP4K4	MAP3K1	1	1	1	0	1	0	Gain
MAP4K4	MAP3K7	1	1	1	0	1	0	Gain
CRADD	CARD15	1	0	0	NULL	NULL	NULL
CRADD	CARD12	1	1	1	1	1	1
CRADD	BIRC1	1	1	1	1	1	1
DNM1L	GSK3B	0	0	0	0	1	0
DEDD	FADD	1	1	1	1	1	1
DEDD	DAPK1	1	1	1	0	0	0	Gain
VIM	DCTN1	1	1	1	0	1	0	Gain
RIPK1	TRAF1	1	1	1	1	1	1
RIPK1	EGFR	0	0	0	0	1	0
RIPK1	FADD	1	1	1	1	1	1
RIPK1	TRAF3	0	1	0	1	1	1	Loss
PEA15	MAPK1	0	0	0	1	1	1	Loss
PEA15	FADD	1	1	1	1	0	0	Gain
PEA15	MAPK3	1	1	1	1	1	1
FADD	DAPK1	1	1	1	1	1	1
FADD	CASP8AP2	0	0	0	1	0	0
FADD	FADD*TRADD	1		1	1		1
FADD	TRADD*TRADD	1		1	1		1
TGM2	TGFB1	1	1	1	0	1	0	Gain
SREBF2	MAPK1	1	1	1	0	1	0	Gain
SREBF2	MAPK3	0	1	0	1	1	1	Loss
CASP7	RNF7	1	1	1	1	0	0	Gain
CASP7	GORASP1	1	0	0	0	1	0
CASP7	CASP6	1	1	1	1	1	1
CASP7	BIRC5	1	1	1	1	1	1
CASP7	DCTN1	1	0	0	1	1	1	Loss
CASP7	BIRC3	1	1	1	1	1	1
CASP7	BIRC4	1	1	1	1	1	1
BIRC3	CARD12	1	1	1	1	0	0	Gain
BIRC3	CARD15	1	1	1	NULL	NULL	NULL
BIRC3	MALT1	1	1	1	0	1	0	Gain
BIRC3	PRKCD	1	1	1	0	0	0	Gain
BIRC3	CASP4	1	1	1	1	1	1
BIRC3	TRAF1	1	1	1	0	1	0	Gain
BIRC3	BIRC4	1	1	1	1	1	1
BIRC3	BIRC1	1	1	1	1	0	0	Gain
BIRC3	GSPT1	1	1	1	1	1	1
BIRC4	MAP3K7	1	1	1	0	1	0	Gain
BIRC4	TRAF6	1	1	1	1	1	1
BIRC4	CAPNS1	1	1	1	1	0	0	Gain
BIRC4	BIRC5	1	1	1	1	1	1
BIRC4	MAP3K7IP2	0	1	0	1	1	1	Loss
BIRC4	NR2C2	1	1	1	1	0	0	Gain
BIRC4	GSPT1	1	1	1	1	1	1
BIRC4	MAP3K7IP1	1	1	1	1	1	1
BIRC4	COMMD1	1	1	1	1	1	1
BIRC4	HNRPC	1	1	1	1	0	0	Gain
CDC6	PCNA	1	1	1	0	1	0	Gain
CDC6	MYC	1	1	1	0	1	0	Gain
CDC6	MSH2	1	1	1	1	1	1
HSPB2	PTK2	0	1	0	0	1	0
BIRC5	DIABLO	0	1	0	1	1	1	Loss
CAT	IGF1	1	1	1	1	0	0	Gain
PTK2	GSK3B	1	1	1	1	0	0	Gain
PTK2	IGF1	1	1	1	1	1	1
PTK2	EGFR	1	1	1	1	1	1
PTK2	TGFB1	1	1	1	1	1	1
PTK2	ERBB2	1	1	1	1	1	1
PTK2	PTEN	1	0	0	0	1	0
PTK2	VEGF	1	1	1	1	1	1
GSK3B	IGF1	1	1	1	1	1	1
GSK3B	MAP3K1	1	1	1	1	1	1
ARHGDIB	CDC42	0	0	0	0	1	0
PLSCR1	RASD1	1	1	1	1	1	1
PLSCR1	EGFR	1	0	0	0	1	0
AR	NR2C2	1	1	1	1	0	0	Gain
AR	BAG1	1	1	1	1	1	1
AR	MAP3K1	1	1	1	1	0	0	Gain
AR	RAF1	1	1	1	1	1	1
DCC	MAPK3	1	1	1	0	1	0	Gain
TRAF3	DIABLO	1	0	0	1	1	1	Loss
TRAF3	TRAF6	1	1	1	1	1	1
SERPINB9	GZMB	0	0	0	1	1	1	Loss
SERPINB9	CASP4	1	1	1	0	1	0	Gain
SERPINB9	ALK	1	1	1	0	1	0	Gain
IGF1	TERT	1	0	0	1	1	1	Loss
IGF1	IGFBP3	1	0	0	1	1	1	Loss
IGF1	MAPK1	1	1	1	0	1	0	Gain
IGF1	VEGF	1	1	1	1	1	1
IGF1	MAPK3	1	1	1	0	1	0	Gain
IGF1	GHR	1	1	1	1	1	1
IGF1	CEBPB	1	0	0	NULL	NULL	NULL
ALK	MYC	1	1	1	0	1	0	Gain
PTEN	VEGF	1	0	0	0	0	0
PTEN	CDKN1B	1	1	1	1	0	0	Gain
PTEN	ERBB2	1	1	1	1	1	1
PTEN	EGFR	1	1	1	0	1	0	Gain
PRKCD	CEBPA	1	1	1	0	1	0	Gain
PRKCD	MAPK1	1	1	1	0	1	0	Gain
PRKCD	MAPK3	1	1	1	0	1	0	Gain
CARD12	CASP4	1	1	1	0	1	0	Gain
CARD12	CARD15	0	1	0	NULL	NULL	NULL
CARD12	BIRC1	0	1	0	1	0	0
GZMB	WT1	0	0	0	1	0	0
CARD15	CASP4	1	1	1	NULL	NULL	NULL
CARD15	BIRC1	0	1	0	NULL	NULL	NULL
CYCS	LGALS3	1	0	0	1	0	0
CYCS	HSPA8	1	1	1	1	1	1
CYCS	SNCA	1	1	1	1	0	0	Gain
CYCS	CYB5	1	1	1	1	0	0	Gain
CYCS	FDX1	1	1	1	1	1	1
CYCS	UQCRC1	0	1	0	1	1	1	Loss
CYCS	ANXA7	1	1	1	1	1	1
CYCS	CYB5R1	1	1	1	1	0	0	Gain
CYCS	RNF7	1	1	1	0	1	0	Gain
CYCS	VDAC2	0	0	0	1	1	1	Loss
MAPK3	ERBB2	1	1	1	1	1	1
MAPK3	TGFB1	1	1	1	1	1	1
MAPK3	MAP3K1	1	1	1	0	1	0	Gain
MAPK3	KRAS2	1	1	1	1	1	1
MAPK3	VEGF	1	1	1	1	1	1
MAPK3	EGFR	0	1	0	1	1	1	Loss
MAPK3	MAPK1	1	1	1	1	1	1
DIABLO	BIRC4	0	1	0	0	1	0
DIABLO	BIRC3	1	1	1	1	1	1
DIABLO	TNFSF10	1	1	1	1	0	0	Gain
DIABLO	BIRC2	0	1	0	0	1	0
MAPK1	MAP3K1	1	1	1	1	1	1
MAPK1	RAF1	0	1	0	1	0	0
MAPK1	VEGF	1	1	1	1	1	1
MAPK1	SNCA	1	1	1	1	1	1
MAPK1	ERBB2	1	1	1	1	1	1
MAPK1	TGFB1	1	1	1	1	1	1
MAPK1	KRAS2	1	0	0	1	1	1	Loss
MAPK1	CEBPB	1	1	1	NULL	NULL	NULL
MAPK1	EGFR	1	1	1	1	1	1
BIRC1	CASP4	1	1	1	1	0	0	Gain
BIRC1	MAP3K7	1	1	1	1	1	1
E2F1	TERT	1	1	1	1	0	0	Gain
MALT1	TRAF6*TRAF6	1		1	1		1
LGALS3	ANXA7	1	1	1	1	0	0	Gain
LGALS3	SMN1	1	0	0	0	1	0
LGALS3	CLC	1	0	0	1	1	1	Loss
HSPA8	BAG1	1	0	0	1	1	1	Loss
HSPA8	BAG3	0	1	0	1	1	1	Loss
HSPA8	BAG2	1	0	0	1	0	0
UQCRC1	RTN4	0	1	0	1	1	1	Loss
RNF7	CDKN1B	1	1	1	1	1	1
IGFBP3	TGFB1	1	1	1	1	1	1
CAMLG	DAPK1	1	1	1	1	1	1
CAMLG	GRN	0	1	0	1	1	1	Loss
CAMLG	EGFR	1	1	1	1	1	1
CAMLG	MYC	0	1	0	1	1	1	Loss
CAMLG	DEK	1	1	1	1	1	1
CAMLG	FGFR1	1	1	1	1	1	1
CAMLG	CSF1R	1	1	1	1	1	1
CAMLG	CLC	1	1	1	1	1	1
CAMLG	NPM1	1	1	1	1	0	0	Gain
DEK	FGFR1	1	1	1	1	1	1
DEK	GRN	1	0	0	1	1	1	Loss
DEK	MYC	1	1	1	1	1	1
DEK	CSF1R	1	1	1	1	1	1
DEK	DAPK1	1	0	0	0	1	0
DEK	CLC	1	1	1	1	1	1
DEK	NPM1	1	1	1	1	1	1
NRAS	TERT	1	1	1	1	1	1
NRAS	KRAS2	1	0	0	1	0	0
GRN	FGFR1	1	1	1	1	1	1
GRN	MYC	1	1	1	1	1	1
GRN	DAPK1	1	1	1	1	1	1
GRN	CSF1R	1	1	1	1	1	1
GRN	CLC	1	0	0	1	1	1	Loss
GRN	NPM1	1	1	1	0	1	0	Gain
FKBP8	PPP3CA	1	0	0	1	1	1	Loss
MYC	CDKN1B	1	1	1	1	1	1
MYC	RAF1	1	1	1	1	1	1
MYC	CEBPA	0	1	0	1	1	1	Loss
MYC	CSF1R	1	1	1	1	1	1
MYC	HNRPC	0	1	0	1	1	1	Loss
MYC	BCL6	1	1	1	1	1	1
MYC	FGFR1	1	1	1	1	1	1
MYC	ERBB2	0	1	0	1	1	1	Loss
MYC	CEBPB	1	1	1	NULL	NULL	NULL
MYC	TERT	1	0	0	0	1	0
MYC	CLC	0	0	0	1	1	1	Loss
MYC	NPM1	1	1	1	1	1	1
MYC	DAPK1	0	0	0	1	1	1	Loss
MYC	COMMD1	1	0	0	1	0	0
CDH2	PSEN1	1	0	0	0	1	0
DAPK1	CSF1R	1	1	1	1	1	1
DAPK1	FGFR1	1	1	1	1	1	1
DAPK1	CLC	1	1	1	1	1	1
DAPK1	NPM1	1	1	1	0	1	0	Gain
BAG1	RAF1	1	1	1	1	1	1
BCR	KITLG	1	0	0	0	1	0
BCR	FGFR1	1	1	1	1	0	0	Gain
BCR	BLK	1	1	1	0	1	0	Gain
KITLG	VEGF	1	1	1	1	1	1
RAF1	MAP3K1	1	0	0	0	0	0
RAF1	HRAS	0	1	0	1	1	1	Loss
MSH2	PCNA	1	1	1	0	1	0	Gain
MSH2	EGFR	0	1	0	1	0	0
EGFR	VEGF	1	1	1	1	0	0	Gain
EGFR	FGFR1	1	1	1	1	1	1
EGFR	ERBB2	0	1	0	1	0	0
EGFR	CEBPB	1	1	1	NULL	NULL	NULL
CEBPB	CEBPA	1	1	1	NULL	NULL	NULL
FGFR1	CSF1R	1	1	1	1	1	1
FGFR1	VEGF	0	1	0	1	1	1	Loss
FGFR1	CLC	1	1	1	1	1	1
FGFR1	NPM1	1	1	1	1	1	1
PKMYT1	BNIP3L	1	1	1	1	1	1
PCNA	ERBB2	1	1	1	1	0	0	Gain
PCNA	MKI67	1	0	0	1	1	1	Loss
PCNA	PCNA*PCNA	1		1	1		1
ERBB2	VEGF	1	1	1	1	0	0	Gain
MKI67	CDKN1B	1	1	1	1	1	1
KRAS2	HNRPC	1	1	1	1	0	0	Gain
KRAS2	COMMD1	1	0	0	1	0	0
CSF1R	CLC	1	1	1	1	1	1
CSF1R	NPM1	1	1	1	1	1	1
CDKN1B	TGFB1	1	1	1	1	1	1
TGFB1	VEGF	1	1	1	1	1	1
BNIP3L	BNIP3	1	1	1	1	1	1
MAP3K1	TRAF6	1	1	1	1	1	1
MAP3K7IP2	MAP3K7	1	1	1	1	1	1
MAP3K7IP2	TRAF6	1	1	1	1	1	1
MAP3K7IP1	MAP3K7	1	1	1	1	1	1
MAP3K7IP1	TRAF6	1	1	1	1	1	1
NPM1	CLC	1	1	1	1	1	1
MAP3K7	TRAF6	1	1	1	1	0	0
Gain of protien-protein interactions: 159 (18.9%)
Loss of protien-protein interactions: 165 (19.6%)
