# Supplementary material for: Construction of a cancer-perturbed protein-protein interaction network for discovery of apoptosis drug targets
Source: BMC Syst Biol. 2008 Jun 30;2:56. doi: 10.1186/1752-0509-2-56 (PMC2488323; doi:10.1186/1752-0509-2-56)
Supplement: Additional file 2 — Supplementary Table 2. Gain-of-function proteins in Figure 2A, ranked by the degree of perturbation. [file 1752-0509-2-56-S2.xls]

## Sheet: Supplementary Table 2
Supplementary Table 2 Gain-of-function proteins in Figure 2A, ranked by the degree of perturbation
Name	Alias	Description	goComponent	goFunction	goProcess	goSpecial	Perturbation Degree	Interacted Proteins
BCL2	BCL2;Bcl-2	B-cell CLL/lymphoma 2	endoplasmic reticulum;cytosol;integral to membrane;membrane;mitochondrion;mitochondrial outer membrane;nucleus;	protein binding;identical protein binding;	negative regulation of mitochondrial depolarization;regulation of apoptosis;regulation of cellular pH;release of cytochrome c from mitochondria;humoral immune response;negative regulation of cell proliferation;regulation of progression through cell cycle;anti-apoptosis;	NONE	18	CCND1;BAD;MCL1;MAPK3;ADM;KITLG;EGFR;BAG2;PKMYT1;TP53;PCNA;MITF;ABCB1;BCL6;ZNF384;HRK;PPP2R5A;VEGF
CASP3	CASP3;CPP32;CPP32B;SCA-1	caspase 3; apoptosis-related cysteine peptidase	cytoplasm;integral to membrane;	cyclin-dependent protein kinase inhibitor activity;cysteine-type peptidase activity;protein binding;caspase activity;	T cell homeostasis;induction of apoptosis;induction of apoptosis via death domain receptors;apoptosis;sensory perception of sound;cell fate commitment;DNA fragmentation during apoptosis;negative regulation of B cell proliferation;release of cytochrome c from mitochondria;proteolysis;induction of apoptosis by oxidative stress;negative regulation of cyclin-dependent protein kinase activity;heart de…	DNA metabolic process;protein catabolic process;response to stress;	9	GORASP1;DFFA;HSPB2;GSK3B;CASP2;BAK1;CTSC;SERPINB9;BID
TP53	TP53;TRP53;p53;LFS1	tumor protein p53 (Li-Fraumeni syndrome)	mitochondrion;cytoplasm;nucleolus;nucleus;cytosol;insoluble fraction;replication fork;nucleoplasm;nuclear matrix;	protein binding;DNA binding;enzyme binding;copper ion binding;DNA strand annealing activity;transcription factor activity;protein N-terminus binding;protein heterodimerization activity;nuclease activity;zinc ion binding;ATP binding;metal ion binding;	protein complex assembly;apoptosis;response to DNA damage stimulus;protein localization;regulation of mitochondrial membrane permeability;cell cycle arrest;cell aging;cell differentiation;multicellular organismal development;negative regulation of progression through cell cycle;cell proliferation;positive regulation of transcription from RNA polymerase II promoter;regulation of transcription, DNA…	metabolic process;response to DNA damage stimulus;cell organization and biogenesis;cell cycle;transcription;DNA repair;DNA recombination;	8	BCL2,BID,TNFRSF6,ERBB2,MYC,BAX,PEG3,CCND1
BCL2L1	BCL2L1;BCL-XL/S;BCL2L;BCLX;Bcl-X;DKFZp781P2092;bcl-xL;bcl-xS	BCL2-like 1	integral to membrane;membrane;nucleus;mitochondrion;mitochondrial outer membrane;	protein binding;identical protein binding;	negative regulation of survival gene product activity;regulation of apoptosis;positive regulation of anti-apoptosis;response to radiation;anti-apoptosis;apoptotic mitochondrial changes;	NONE	7	MCL1,BAG2,HRK,BAG4,AVEN,BCL2L11,BAX
PRKCD	PRKCD;MAY1;MGC49908;nPKC-delta	protein kinase C, delta	nucleus;cytoplasm;membrane;	ATP binding;protein serine/threonine kinase activity;protein kinase activity;nucleotide binding;transferase activity;enzyme activator activity;diacylglycerol-activated phospholipid-dependent protein kinase C activity;diacylglycerol binding;zinc ion binding;protein binding;metal ion binding;protein-tyrosine kinase activity;kinase activity;protein C-terminus binding;enzyme binding;	immunoglobulin mediated immune response;intracellular signaling cascade;protein stabilization;B cell proliferation;protein amino acid phosphorylation;	signal transduction;metabolic process;protein amino acid phosphorylation;	5	TNF,BIRC3,CEBPA,MAPK1,MAPK3
MAPK3	MAPK3;ERK1;P44ERK1;P44MAPK;PRKM3;HS44KDAP;HUMKER1A;MGC20180	mitogen-activated protein kinase 3	nucleus;cellular component unknown;cytoplasm;cellular_component;	ATP binding;protein serine/threonine kinase activity;protein kinase activity;nucleotide binding;MAP kinase activity;transferase activity;phosphotyrosine binding;protein binding;protein-tyrosine kinase activity;kinase activity;	response to DNA damage stimulus;cell cycle;organ morphogenesis;regulation of progression through cell cycle;sensory perception of pain;protein amino acid phosphorylation;	response to DNA damage stimulus;cell cycle;protein amino acid phosphorylation;	5	CEBPA,MAPK1,MAPK3,TNF,BIRC3
NFKB1	NFKB1;DKFZp686C01211;EBP-1;KBF1;MGC54151;NF-kappa-B;NFKB-p105;NFKB-p50	nuclear factor of kappa light polypeptide gene enhancer in B-cells 1 (p105)	nucleus;cytoplasm;	specific transcriptional repressor activity;protein binding;transcription factor activity;	signal transduction;regulation of transcription, DNA-dependent;negative regulation of interleukin-12 biosynthetic process;regulation of transcription;response to pathogenic bacteria;inflammatory response;negative regulation of transcription, DNA-dependent;positive regulation of transcription;antibacterial humoral response (sensu Vertebrata);transcription from RNA polymerase II promoter;anti-apopt…	signal transduction;transcription;	5	MAPK1,TNFRSF5,ERBB2,COMMD1,ADPRT
BIRC3	BIRC3;AIP1;API2;CIAP2;HAIP1;HIAP1;MALT2;MIHC;RNF49	baculoviral IAP repeat-containing 3	ubiquitin ligase complex;intracellular;nucleus;cytoplasm;	zinc ion binding;metal ion binding;ubiquitin-protein ligase activity;protein binding;	cell surface receptor linked signal transduction;regulation of apoptosis;anti-apoptosis;protein ubiquitination;	signal transduction;metabolic process;	5	CARD12,MALT1,PRKCD,TRAF1,BIRC1
CCND1	CCND1;BCL1;D11S287E;PRAD1;U21B31	cyclin D1	nucleus;cellular component unknown;cyclin-dependent protein kinase holoenzyme complex;cytosol;intracellular;cellular_component;	protein kinase activity;cyclin-dependent protein kinase regulator activity;protein binding;	cytokinesis;re-entry into mitotic cell cycle;cell cycle;fat cell differentiation;unfolded protein response;cell division;regulation of progression through cell cycle;protein amino acid phosphorylation;G1/S transition of mitotic cell cycle;	cell cycle;signal transduction;protein amino acid phosphorylation;	5	MYC,PTEN,CDH1,TP53,BCL2
PCNA	PCNA;MGC8367	proliferating cell nuclear antigen	nucleus;DNA replication factor C complex;delta-DNA polymerase cofactor complex;cyclin-dependent protein kinase holoenzyme complex;PCNA complex;nuclear lamina;	DNA polymerase processivity factor activity;DNA binding;protein binding;MutLalpha complex binding;	DNA replication;regulation of DNA replication;phosphoinositide-mediated signaling;base-excision repair, gap-filling;regulation of progression through cell cycle;DNA repair;intracellular protein transport;cell proliferation;	DNA replication;signal transduction;DNA repair;protein transport;	5	BCL2,CDH1,CDC6,MSH2,ERBB2
EGFR	EGFR;ERBB;ERBB1;mENA	epidermal growth factor receptor (erythroblastic leukemia viral (v-erb-b) oncogene homolog, avian)	cytoplasm;endosome;AP-2 adaptor complex;nucleus;integral to membrane;membrane;cytoskeleton;integral to plasma membrane;plasma membrane;intracellular;endocytic vesicle;extracellular space;basolateral plasma membrane;	protein binding;nucleotide binding;iron ion binding;receptor activity;transmembrane receptor protein tyrosine kinase activity;protein-tyrosine kinase activity;MAP/ERK kinase kinase activity;actin filament binding;protein heterodimerization activity;double-stranded DNA binding;protein serine/threonine kinase activity;identical protein binding;protein kinase activity;nitric-oxide synthase regulator…	protein amino acid autophosphorylation;negative regulation of progression through cell cycle;positive regulation of cell proliferation;cell proliferation;positive regulation of epithelial cell proliferation;regulation of nitric-oxide synthase activity;epidermal growth factor receptor signaling pathway;positive regulation of MAPK activity;cell cycle;positive regulation of phosphorylation;positive …	protein amino acid phosphorylation;signal transduction;cell cycle;response to stress;metabolic process;	4	PTEN,VEGF,CASP1,BCL2
MAPK1	MAPK1;ERK;ERK2;ERT1;MAPK2;P42MAPK;PRKM1;PRKM2;p38;p40;p41;p41mapk	mitogen-activated protein kinase 1	nucleus;cytoplasm;	ATP binding;protein serine/threonine kinase activity;nucleotide binding;MAP kinase activity;transferase activity;phosphotyrosine binding;protein binding;protein-tyrosine kinase activity;	synaptic transmission;induction of apoptosis;response to DNA damage stimulus;cell cycle;organ morphogenesis;MAPKKK cascade;cytosine metabolic process;signal transduction;response to stress;chemotaxis;protein amino acid phosphorylation;	response to DNA damage stimulus;cell cycle;signal transduction;metabolic process;response to stress;protein amino acid phosphorylation;	4	SREBF2,IGF1,PRKCD,NFKB1
VEGF	VEGF;MGC70609;VEGFA;VPF;VEGF-A	vascular endothelial growth factor A	extracellular space;cytoplasm;extracellular matrix (sensu Metazoa);membrane;	heparin binding;extracellular matrix binding;vascular endothelial growth factor receptor binding;protein homodimerization activity;growth factor activity;	eye morphogenesis (sensu Mammalia);anti-apoptosis;mesoderm development;positive regulation of epithelial cell proliferation;vasculogenesis;response to hypoxia;multicellular organismal development;negative regulation of apoptosis;epithelial cell differentiation;angiogenesis;signal transduction;response to stress;nervous system development;cell migration;eye photoreceptor cell development;regulatio…	response to stress;signal transduction;	4	BCL2,MMP1,EGFR,ERBB2
BIRC2	BIRC2;API1;HIAP2;Hiap-2;MIHB;RNF48;cIAP1	baculoviral IAP repeat-containing 2	ubiquitin ligase complex;intracellular;	zinc ion binding;metal ion binding;signal transducer activity;ubiquitin-protein ligase activity;protein binding;	cell surface receptor linked signal transduction;positive regulation of I-kappaB kinase/NF-kappaB cascade;regulation of apoptosis;anti-apoptosis;protein ubiquitination;	signal transduction;metabolic process;	4	CRADD,BIRC1,CASP7,TRAF3
BIRC4	BIRC4;API3;ILP1;MIHA;XIAP;XLP2	baculoviral IAP repeat-containing 4	ubiquitin ligase complex;intracellular;cytosol;cytoplasm;	zinc ion binding;metal ion binding;protein binding;ubiquitin-protein ligase activity;cysteine protease inhibitor activity;caspase inhibitor activity;	anti-apoptosis;apoptosis;protein ubiquitination;	metabolic process;	4	MAP3K7,CAPNS1,NR2C2,HNRPC
MAP3K1	MAP3K1;MAPKKK1;MEKK;MEKK1	mitogen-activated protein kinase kinase kinase 1	ubiquitin ligase complex;cellular component unknown;cellular_component;	ATP binding;protein serine/threonine kinase activity;MAP kinase kinase kinase activity;nucleotide binding;ubiquitin-protein ligase activity;transferase activity;magnesium ion binding;zinc ion binding;protein binding;	regulation of cell migration;eye development (sensu Mammalia);apoptotic mitochondrial changes;wound healing;positive regulation of actin filament polymerization;protein ubiquitination;transforming growth factor beta receptor signaling pathway;protein amino acid phosphorylation;	response to stress;cell organization and biogenesis;metabolic process;signal transduction;protein amino acid phosphorylation;	4	MAP4K4,AR,MAPK3,IKBKB
BAX	BAX;Bax zeta	BCL2-associated X protein	cytosolic part;cellular component unknown;mitochondrion;cytoplasm;soluble fraction;cellular_component;integral to membrane;membrane;mitochondrial outer membrane;	BH3 domain binding;molecular_function;molecular function unknown;protein binding;	protein homooligomerization;induction of apoptosis by intracellular signals;negative regulation of fibroblast proliferation;induction of apoptosis;regulation of apoptosis;apoptosis;induction of apoptosis by extracellular signals;response to DNA damage stimulus;retinal cell programmed cell death;cell cycle;negative regulation of progression through cell cycle;regulation of caspase activity;apoptot…	metabolic process;response to DNA damage stimulus;cell cycle;response to stress;	4	BCL2L1,TP53,MFN2,BCL2L10
ERBB2	ERBB2;HER-2;HER-2/neu;HER2;NEU;NGL;TKR1;c-erb B2	v-erb-b2 erythroblastic leukemia viral oncogene homolog 2, neuro/glioblastoma derived oncogene homolog (avian)	extracellular region;cytoplasm;integral to membrane;membrane;plasma membrane;apical plasma membrane;	nucleotide binding;ErbB-3 class receptor binding;iron ion binding;receptor activity;receptor signaling protein tyrosine kinase activity;non-membrane spanning protein tyrosine kinase activity;transmembrane receptor protein tyrosine kinase activity;protein-tyrosine kinase activity;protein heterodimerization activity;protein serine/threonine kinase activity;identical protein binding;protein kinase a…	heart development;myelination;cell proliferation;positive regulation of epithelial cell proliferation;positive regulation of MAPK activity;nervous system development;phosphoinositide-mediated signaling;transmembrane receptor protein tyrosine kinase signaling pathway;peripheral nervous system development;mammary gland development;electron transport;protein amino acid phosphorylation;regulation of …	signal transduction;metabolic process;protein amino acid phosphorylation;	4	NFKB1,TP53,PCNA,VEGF
BCL2A1	BCL2A1;BCL2L5;BFL1;GRS;HBPA1;ACC-1;ACC-2	BCL2-related protein A1	intracellular;integral to membrane;membrane;	protein binding;ion channel activity;potassium channel activity;	regulation of apoptosis;potassium ion transport;anti-apoptosis;ion transport;transport;	transport;	4	CFLAR,BID,BIK,BCL2L11
IGF1	IGF1;IGFI	insulin-like growth factor 1 (somatomedin C)	extracellular space;extracellular region;	hormone activity;protein binding;insulin-like growth factor receptor binding;growth factor activity;prothoracicotrophic hormone activity;	muscle development;DNA replication;insulin-like growth factor receptor signaling pathway;anti-apoptosis;Ras protein signal transduction;glial cell differentiation;sensory perception of sound;organ morphogenesis;cell development;cell motility;physiological process;signal transduction;nervous system development;skeletal development;glycolate metabolic process;positive regulation of cell proliferati…	DNA replication;signal transduction;metabolic process;	4	CAT,MAPK1,MAPK3,CDKN1A
TNF	TNF;DIF;TNF-alpha;TNFA;TNFSF2	tumor necrosis factor (TNF superfamily, member 2)	integral to membrane;membrane;plasma membrane;soluble fraction;extracellular space;	protein binding;cytokine activity;tumor necrosis factor receptor binding;	leukocyte adhesion;anti-apoptosis;apoptosis;organ morphogenesis;negative regulation of glucose import;positive regulation of I-kappaB kinase/NF-kappaB cascade;regulation of immunoglobulin secretion;multicellular organismal development;regulation of protein amino acid phosphorylation;glucose metabolic process;regulation of transcription, DNA-dependent;positive regulation of transcription from RNA …	metabolic process;response to stress;signal transduction;	4	PTEN,MMP1,PRKCD,IKBKB
PTEN	PTEN;BZS;MGC11227;MHAM;MMAC1;PTEN1;TEP1	phosphatase and tensin homolog (mutated in multiple advanced cancers 1)	cytoplasm;	protein tyrosine phosphatase activity;phosphatidylinositol-3,4,5-trisphosphate 3-phosphatase activity;protein serine/threonine phosphatase activity;phosphoprotein phosphatase activity;phosphatidylinositol-3,4-bisphosphate 3-phosphatase activity;hydrolase activity;protein tyrosine/serine/threonine phosphatase activity;phosphatidylinositol-3-phosphatase activity;protein binding;lipid binding;inosit…	inositol phosphate dephosphorylation;negative regulation of cell migration;induction of apoptosis;regulation of protein stability;negative regulation of protein kinase B signaling cascade;cell cycle;negative regulation of focal adhesion formation;negative regulation of progression through cell cycle;negative regulation of apoptosis;central nervous system development;protein amino acid dephosphory…	metabolic process;cell cycle;protein amino acid dephosphorylation;	4	TNF,CDKN1B,EGFR,CCND1
CDKN1A	CDKN1A; CAP20; CDKN1; CIP1; MDA6; PIC1; SDI1; WAF1	Cyclin-dependent kinase inhibitor 1	nucleus	cyclin-dependent protein kinase inhibitor activity; protein kinase activity	cell cycle arrest; induction of apoptosis by intracellular signals; negative regulation of cell proliferation	NONE	4	BAD,ZNF384,IGF1,SP1
CYCS	CYCS;CYC;HCS	cytochrome c, somatic	nucleus;mitochondrial intermembrane space;mitochondrion;cytosol;mitochondrial electron transport chain;protein phosphatase type 2A complex;	iron ion binding;electron transporter activity;heme binding;protein binding;metal ion binding;protein phosphatase type 2A activity;electron transporter, transferring electrons from CoQH2-cytochrome c reductase complex and cytochrome c oxidase complex activity;	apoptosis;DNA fragmentation during apoptosis;caspase activation via cytochrome c;cellular respiration;electron transport;transport;	DNA metabolic process;metabolic process;transport;	4	SNCA,CYB5,CYB5R1,RNF7
MYC	user_defined	user_defined_node	NONE	NONE	NONE	UNKNOWN	4	CCND1,TP53,CDC6,ALK
BID	BID;MGC15319;MGC42355	BH3 interacting domain death agonist	membrane fraction;cytosol;mitochondrion;cytoplasm;	death receptor binding;protein binding;	regulation of apoptosis;release of cytochrome c from mitochondria;induction of apoptosis via death domain receptors;positive regulation of apoptosis;apoptotic mitochondrial changes;	NONE	3	CASP3,BCL2A1,TP53
BAG2	BAG2;BAG-2;KIAA0576;dJ417I1.2;MGC149462	BCL2-associated athanogene 2	NONE	protein binding;unfolded protein binding;chaperone regulator activity;	protein metabolic process;apoptosis;protein folding;	metabolic process;	3	BCL2,BCL2L1,HSPA1A
CFLAR	CFLAR;CASH;CASP8AP1;CLARP;Casper;FLAME;FLAME-1;FLIP;I-FLICE;MRIT;USURPIN;c-FLIP;c-FLIPL;c-FLIPR;c-FLIPS	CASP8 and FADD-like apoptosis regulator	NONE	signal transducer activity;protein binding;caspase activity;molecular function unknown;	regulation of apoptosis;positive regulation of I-kappaB kinase/NF-kappaB cascade;proteolysis;induction of apoptosis by extracellular signals;anti-apoptosis;	protein catabolic process;	3	ADPRT,DEDD2,BCL2A1
TNFRSF6	FAS;ALPS1A;APO-1;APT1;CD95;FAS1;FASTM;TNFRSF6	Fas (TNF receptor superfamily, member 6)	soluble fraction;cytosol;extracellular space;integral to membrane;membrane;	receptor activity;protein binding;transmembrane receptor activity;identical protein binding;	regulation of apoptosis;signal transduction;protein complex assembly;immune response;induction of apoptosis;anti-apoptosis;apoptosis;	signal transduction;metabolic process;	3	TP53,TNFRSF10B,CD69
SERPINB9	SERPINB9;CAP-3;CAP3;PI9	serpin peptidase inhibitor, clade B (ovalbumin), member 9	cytosol;cytoplasm;	serine-type endopeptidase inhibitor activity;protein binding;	signal transduction;anti-apoptosis;	signal transduction;	3	CASP4,ALK,CASP3
CARD12	CARD12;CLAN;CLAN1;CLANA;CLANB;CLANC;CLAND;IPAF;NLRC4;CLR2.1	NLR family, CARD domain containing 4	intracellular;	ATP binding;protein binding;nucleotide binding;protein homodimerization activity;magnesium ion binding;	defense response to bacterium;regulation of apoptosis;regulation of caspase activity;positive regulation of apoptosis;inflammatory response;detection of bacterium;caspase activation;interleukin-1 beta secretion;	NONE	3	CARD4,BIRC3,CASP4
NPM1	NPM1;B23;NPM;MGC104254	nucleophosmin (nucleolar phosphoprotein B23, numatrin)	nucleus;centrosome;cytoplasm;nucleolus;	Tat protein binding;nucleic acid binding;NF-kappaB binding;unfolded protein binding;transcription coactivator activity;protein heterodimerization activity;protein binding;protein homodimerization activity;RNA binding;	anti-apoptosis;ribosome assembly;nucleocytoplasmic transport;signal transduction;response to stress;cell aging;activation of NF-kappaB transcription factor;negative regulation of cell proliferation;intracellular protein transport;centrosome cycle;	metabolic process;transport;signal transduction;response to stress;protein transport;cell organization and biogenesis;	3	CAMLG,GRN,DAPK1
BCL2L11	BCL2L11;BAM;BIM;BOD;BimEL;BimL;BIM-alpha6;BIM-beta6;BIM-beta7	BCL2-like 11 (apoptosis facilitator)	membrane;membrane fraction;	protein binding;	induction of apoptosis;apoptosis;positive regulation of apoptosis;	NONE	3	BCL2A1,BCL2L1,HRK
MAP3K7	MAP3K7;TAK1;TGF1a	mitogen-activated protein kinase kinase kinase 7	NONE	ATP binding;protein serine/threonine kinase activity;protein kinase activity;MAP kinase kinase kinase activity;nucleotide binding;transferase activity;magnesium ion binding;protein binding;protein-tyrosine kinase activity;kinase activity;	MAPKKK cascade;negative regulation of apoptosis;angiogenesis;positive regulation of T cell activation;positive regulation of JNK cascade;positive regulation of I-kappaB kinase/NF-kappaB cascade;positive regulation of T cell cytokine production;T cell receptor signaling pathway;transforming growth factor beta receptor signaling pathway;I-kappaB phosphorylation;activation of NF-kappaB-inducing kina…	signal transduction;protein amino acid phosphorylation;	3	CHUK,MAP4K4,BIRC4
BIRC1	BIRC1;NAIP;psiNAIP;FLJ42520;NLRB1	NLR family, apoptosis inhibitory protein	intracellular;	nucleotide binding;nucleoside-triphosphatase activity;ATP binding;	anti-apoptosis;nervous system development;apoptosis;	NONE	3	BIRC2,BIRC3,CASP4
BCR	BCR;ALL;BCR1;CML;D22S11;D22S662;PHL;BCR/FGFR1;FGFR1/BCR;FLJ16453	breakpoint cluster region	cellular component unknown;cellular_component;intracellular;	molecular_function;GTPase activator activity;transferase activity;Rho guanyl-nucleotide exchange factor activity;protein serine/threonine kinase activity;guanyl-nucleotide exchange factor activity;kinase activity;molecular function unknown;	signal transduction;intracellular signaling cascade;biological_process;regulation of Rho protein signal transduction;biological process unknown;protein amino acid phosphorylation;	signal transduction;biological process unknown;protein amino acid phosphorylation;	3	PML,FGFR1,BLK
DEDD2	DEDD2;FLAME-3	death effector domain containing 2	nucleolus;nucleus;	protein binding;receptor signaling complex scaffold activity;DNA binding;	cell homeostasis;activation of pro-apoptotic gene products;regulation of apoptosis;intracellular signaling cascade;regulation of transcription, DNA-dependent;negative regulation of transcription;induction of apoptosis via death domain receptors;transcription;rRNA catabolic process;RNA processing;apoptotic nuclear changes;	signal transduction;transcription;metabolic process;RNA processing;	3	CASP10,CFLAR,DEDD
CASP2	CASP2;CASP-2;ICH-1L;ICH-1L/1S;ICH1;NEDD2	caspase 2, apoptosis-related cysteine peptidase (neural precursor cell expressed, developmentally down-regulated 2)	cellular component unknown;cellular_component;intracellular;nucleus;	cysteine-type peptidase activity;peptidase activity;protein binding;hydrolase activity;enzyme binding;caspase activity;	regulation of apoptosis;apoptotic program;proteolysis;anti-apoptosis;apoptosis;	protein catabolic process;	3	CASP3,CASP6,CASP7
MMP1	MMP1;CLG;CLGN	matrix metallopeptidase 1 (interstitial collagenase)	extracellular matrix (sensu Metazoa);extracellular space;	zinc ion binding;metallopeptidase activity;peptidase activity;interstitial collagenase activity;calcium ion binding;hydrolase activity;metalloendopeptidase activity;	collagen catabolic process;proteolysis;peptidoglycan metabolic process;	protein catabolic process;carbohydrate metabolic process;	3	TNF,MMP9,VEGF
CASP4	CASP4;ICE(rel)II;ICEREL-II;ICH-2;Mih1/TX;TX	caspase 4, apoptosis-related cysteine peptidase	intracellular;cytoplasm;	cysteine-type peptidase activity;peptidase activity;protein binding;hydrolase activity;caspase activity;	regulation of apoptosis;proteolysis;induction of apoptosis;apoptosis;	protein catabolic process;	3	SERPINB9,CARD12,BIRC1
CASP7	CASP7;CMH-1;ICE-LAP3;MCH3	caspase 7, apoptosis-related cysteine peptidase	mitochondrial membrane;endoplasmic reticulum membrane;cytoplasm;	cysteine-type peptidase activity;peptidase activity;protein binding;caspase activity;hydrolase activity;	heart development;apoptotic program;response to UV;release of cytochrome c from mitochondria;proteolysis;	protein catabolic process;	3	CASP2,BIRC2,RNF7
CDH1	CDH1; CDHE; UVO	Epithelial-cadherin precursor	integral to membrane	protein binding	homophilic cell adhesion	NONE	3	CCND1,CDH2,PCNA
HRK	HRK;DP5;HARAKIRI	harakiri, BCL2 interacting protein (contains only BH3 domain)	NONE	protein binding;	induction of apoptosis;negative regulation of survival gene product activity;regulation of apoptosis;	NONE	3	BCL2,BCL2L1,BCL2L11
MCL1	MCL1;EAT;MCL1L;MCL1S;MGC1839;TM;MGC104264	myeloid cell leukemia sequence 1 (BCL2-related)	integral to membrane;membrane;mitochondrion;nucleus;mitochondrial outer membrane;cytoplasm;	protein heterodimerization activity;protein binding;protein channel activity;	multicellular organismal development;cell homeostasis;regulation of apoptosis;apoptotic program;anti-apoptosis;apoptosis;cell differentiation;cell fate determination;	NONE	2	BCL2,BCL2L1
IKBKB	IKBKB;IKK-beta;IKK2;IKKB;NFKBIKB;MGC131801;FLJ40509	inhibitor of kappa light polypeptide gene enhancer in B-cells, kinase beta	cytoplasm;	ATP binding;protein-tyrosine kinase activity;transcriptional activator activity;protein binding;transferase activity;nucleotide binding;identical protein binding;protein serine/threonine kinase activity;protein kinase activity;kinase activity;	activation of NF-kappaB transcription factor;protein modification;B cell homeostasis;protein amino acid phosphorylation;	metabolic process;protein amino acid phosphorylation;	2	TNF,MAP3K1
PRKCE	PRKCE;PKCE;nPKC-epsilon;MGC125656;MGC125657	protein kinase C, epsilon	nucleus;cytoplasm;membrane fraction;	ATP binding;protein serine/threonine kinase activity;protein kinase activity;nucleotide binding;transferase activity;signal transducer activity;diacylglycerol binding;zinc ion binding;metal ion binding;protein-tyrosine kinase activity;calcium-independent protein kinase C activity;protein kinase C activity;	induction of apoptosis;intracellular signaling cascade;regulation of peptidyl-tyrosine phosphorylation;protein amino acid phosphorylation;	signal transduction;protein amino acid phosphorylation;	2	VDAC1,RAF1
NR2C2	NR2C2;TAK1;TR2R1;TR4;hTAK1	nuclear receptor subfamily 2, group C, member 2	nucleus;	zinc ion binding;metal ion binding;receptor activity;transcription coactivator activity;steroid hormone receptor activity;sequence-specific DNA binding;transcription factor activity;DNA binding;ligand-dependent nuclear receptor activity;	regulation of transcription, DNA-dependent;nervous system development;transcription;	transcription;	2	BIRC4,AR
TRAF3	TRAF3;CAP-1;CD40bp;CRAF1;LAP1	TNF receptor-associated factor 3	ubiquitin ligase complex;	zinc ion binding;metal ion binding;receptor activity;signal transducer activity;ubiquitin-protein ligase activity;protein binding;	regulation of apoptosis;signal transduction;induction of apoptosis;apoptosis;protein ubiquitination;	signal transduction;metabolic process;	2	BIRC2,MAP3K14
MAPK8	MAPK8;JNK;JNK1;JNK1A2;JNK21B1/2;PRKM8;SAPK1	mitogen-activated protein kinase 8	NONE	ATP binding;MAP kinase activity;protein binding;JUN kinase activity;transferase activity;nucleotide binding;protein serine/threonine kinase activity;	signal transduction;cell motility;response to stress;ossification;JNK cascade;protein amino acid phosphorylation;	signal transduction;response to stress;protein amino acid phosphorylation;	2	CDKN2A,HRAS
TNFRSF10B	TNFRSF10B;DR5;KILLER;KILLER/DR5;TRAIL-R2;TRAILR2;TRICK2;TRICK2A;TRICK2B;TRICKB;ZTNFR9;CD262	tumor necrosis factor receptor superfamily, member 10b	integral to plasma membrane;integral to membrane;membrane;	caspase activator activity;receptor activity;iron ion binding;TRAIL binding;electron transporter activity;death receptor activity;protein binding;	caspase activation;induction of apoptosis;regulation of apoptosis;induction of apoptosis via death domain receptors;cell surface receptor linked signal transduction;signal transduction;electron transport;positive regulation of I-kappaB kinase/NF-kappaB cascade;activation of NF-kappaB-inducing kinase;	signal transduction;metabolic process;	2	TNFRSF6,TRADD
HNRPC	HNRPC;C1;C2;HNRNP;MGC104306;MGC105117;SNRPC;hnRNPC;MGC117353;MGC131677	heterogeneous nuclear ribonucleoprotein C (C1/C2)	spliceosome;ribonucleoprotein complex;heterogeneous nuclear ribonucleoprotein complex;nucleus;	RNA binding;nucleotide binding;identical protein binding;nucleic acid binding;	mRNA processing;nuclear mRNA splicing, via spliceosome;RNA splicing;	RNA processing;	2	BIRC4,KRAS2
VDAC1	VDAC1;MGC111064;PORIN;PORIN-31-HL	voltage-dependent anion channel 1	integral to membrane;membrane;outer membrane;mitochondrion;mitochondrial outer membrane;	apoptogenic cytochrome c release channel activity;voltage-gated ion-selective channel activity;voltage-gated anion channel porin activity;	apoptotic program;anion transport;	transport;	2	PRKCE,VDAC2
ZNF384	ZNF384;CAGH1;CAGH1A;CIZ;NMP4;NP;TNRC1;ERDA2	zinc finger protein 384	intracellular;nucleus;	zinc ion binding;metal ion binding;DNA binding;nucleic acid binding;	regulation of transcription, DNA-dependent;nervous system development;transcription;	transcription;	2	CDKN1A,BCL2
CHUK	CHUK;IKBKA;IKK-alpha;IKK1;IKKA;NFKBIKA;TCF16	conserved helix-loop-helix ubiquitous kinase	nucleus;cytoplasm;	ATP binding;protein serine/threonine kinase activity;protein kinase activity;nucleotide binding;transferase activity;IkappaB kinase activity;protein binding;protein-tyrosine kinase activity;kinase activity;	anatomical structure morphogenesis;osteoclast differentiation;immune response;morphogenesis of an epithelial sheet;I-kappaB phosphorylation;odontogenesis (sensu Vertebrata);protein amino acid phosphorylation;	protein amino acid phosphorylation;	2	CTNNB1,MAP3K7
ADPRT	PARP1;ADPRT;ADPRT1;PARP;PARP-1;PPOL;pADPRT-1	poly (ADP-ribose) polymerase family, member 1	nucleus;nucleolus;intracellular;nuclear envelope;	DNA binding;NAD+ ADP-ribosyltransferase activity;NAD binding;transferase activity, transferring glycosyl groups;zinc ion binding;protein binding;metal ion binding;identical protein binding;	telomere maintenance;protein amino acid ADP-ribosylation;transcription from RNA polymerase II promoter;DNA metabolic process;base-excision repair;DNA repair;regulation of growth rate;	cell organization and biogenesis;metabolic process;transcription;DNA metabolic process;DNA repair;	2	NFKB1,CFLAR
TGFB1	TGFB1;CED;DPD1;TGFB	transforming growth factor, beta 1 (Camurati-Engelmann disease)	extracellular space;extracellular matrix (sensu Metazoa);	transforming growth factor beta receptor binding;protein binding;growth factor activity;transcriptional activator activity;	negative regulation of transcription;cell-cell signaling;anti-apoptosis;regulation of striated muscle development;positive regulation of transcription, DNA-dependent;positive regulation of isotype switching to IgA isotypes;negative regulation of progression through cell cycle;cell growth;organ morphogenesis;regulation of DNA binding;multicellular organismal development;cell death;germ cell migrat…	DNA metabolic process;signal transduction;protein amino acid phosphorylation;	2	TGFBR2,TGM2
TGFBR2	TGFBR2;HNPCC6;MFS2;RIIC;TGFR-2;TGFbeta-RII;AAT3;FAA3;TAAD2	transforming growth factor, beta receptor II (70/80kDa)	integral to membrane;membrane;	ATP binding;transmembrane receptor protein serine/threonine kinase activity;protein kinase activity;manganese ion binding;transforming growth factor beta receptor activity, type II;nucleotide binding;transforming growth factor beta receptor activity;transferase activity;receptor activity;magnesium ion binding;protein binding;kinase activity;	protein amino acid dephosphorylation;transmembrane receptor protein serine/threonine kinase signaling pathway;positive regulation of cell proliferation;protein amino acid phosphorylation;	protein amino acid dephosphorylation;signal transduction;protein amino acid phosphorylation;	2	APP,TGFB1
DAPK1	DAPK1;DAPK;DKFZp781I035	death-associated protein kinase 1	actin cytoskeleton;	ATP binding;protein-tyrosine kinase activity;calmodulin binding;protein binding;calcium- and calmodulin-dependent protein kinase activity;transferase activity;calmodulin-dependent protein kinase I activity;nucleotide binding;protein serine/threonine kinase activity;protein kinase activity;kinase activity;	protein kinase cascade;signal transduction;induction of apoptosis by extracellular signals;apoptosis;protein amino acid phosphorylation;	signal transduction;protein amino acid phosphorylation;	2	APP,TGFB1
BAD	BAD;BBC2;BCL2L8	BCL2-antagonist of cell death	mitochondrion;mitochondrial outer membrane;cytoplasm;	protein binding;	regulation of apoptosis;apoptotic program;glucose catabolic process;induction of apoptosis by extracellular signals;positive regulation of T cell differentiation;positive regulation of B cell differentiation;induction of apoptosis;glucose homeostasis;	metabolic process;	2	CDKN1A,BCL2
CDC6	CDC6;CDC18L;HsCDC18;HsCDC6	cell division cycle 6 homolog (S. cerevisiae)	nucleus;spindle;cytoplasm;	ATP binding;nucleoside-triphosphatase activity;nucleotide binding;chromatin binding;protein binding;	DNA replication;cytokinesis;cell cycle;negative regulation of DNA replication;cell division;regulation of cyclin-dependent protein kinase activity;DNA replication checkpoint;traversing start control point of mitotic cell cycle;negative regulation of cell proliferation;mitosis;	DNA replication;cell cycle;	2	PCNA,MYC
RNF7	RNF7;CKBBP1;ROC2;SAG	ring finger protein 7	ubiquitin ligase complex;nucleus;cytoplasm;	zinc ion binding;metal ion binding;protein binding;ubiquitin-protein ligase activity;electron transporter activity;copper ion binding;iron ion binding;electron carrier activity;	electron transport;ubiquitin cycle;induction of apoptosis by oxidative stress;redox signal response;anti-apoptosis;protein ubiquitination;	metabolic process;	2	CASP7,CYCS
MITF	MITF;WS2A	microphthalmia-associated transcription factor	nucleus;	transcriptional activator activity;RNA polymerase II transcription factor activity, enhancer binding;chromatin binding;DNA binding;	multicellular organismal development;regulation of osteoclast differentiation;cell fate commitment;regulation of apoptosis;regulation of transcription, DNA-dependent;regulation of cell proliferation;Wnt receptor signaling pathway;sensory perception of sound;transcription;melanocyte differentiation;positive regulation of transcription from RNA polymerase II promoter;eye development (sensu Mammalia…	signal transduction;transcription;	2	BCL2,CTNNB1
CASP1	CASP1;ICE;IL1BC;P45;	caspase 1, apoptosis-related cysteine peptidase (interleukin 1, beta, convertase)	intracellular;	cysteine-type peptidase activity;peptidase activity;signal transducer activity;caspase activator activity;protein binding;hydrolase activity;caspase activity;	positive regulation of I-kappaB kinase/NF-kappaB cascade;regulation of apoptosis;signal transduction;proteolysis;	signal transduction;protein catabolic process;	2	EGFR,NFE2L2
DEDD	DEDD;CASP8IP1;DEDD1;DEFT;FLDED1;KE05	death effector domain containing	nucleolus;nucleus;cytoplasm;	protein binding;DNA binding;	regulation of apoptosis;regulation of transcription, DNA-dependent;negative regulation of transcription;induction of apoptosis via death domain receptors;transcription;spermatogenesis;induction of apoptosis;	transcription;	2	DEDD2,DAPK1
CASP6	CASP6;MCH2	caspase 6, apoptosis-related cysteine peptidase	NONE	cysteine-type peptidase activity;protein binding;caspase activity;	induction of apoptosis;apoptosis;proteolysis;	protein catabolic process;	2	CASP9,CASP2
CASP9	CASP9;APAF-3;APAF3;CASPASE-9c;ICE-LAP6;MCH6	caspase 9, apoptosis-related cysteine peptidase	soluble fraction;intracellular;cytosol;nucleus;	cysteine-type peptidase activity;peptidase activity;enzyme activator activity;protein binding;hydrolase activity;caspase activity;	caspase activation via cytochrome c;apoptotic program;regulation of apoptosis;proteolysis;	protein catabolic process;	2	CASP6,NALP1
ALK	ALK;CD246;TFG/ALK	anaplastic lymphoma kinase (Ki-1)	integral to plasma membrane;membrane;	ATP binding;protein serine/threonine kinase activity;protein kinase activity;nucleotide binding;transferase activity;receptor activity;receptor signaling protein tyrosine kinase activity;transmembrane receptor protein tyrosine kinase activity;protein binding;protein-tyrosine kinase activity;kinase activity;	transmembrane receptor protein tyrosine kinase signaling pathway;nervous system development;protein amino acid N-linked glycosylation;brain development;protein amino acid phosphorylation;	signal transduction;metabolic process;protein amino acid phosphorylation;	2	SERPINB9,MYC
SP1	SP1; TSFP1	Transcription factor Sp1	nucleus	protein homodimerization activity; RNA polymerase II transcription factor activity; sequence-specific DNA binding; transcription factor activity; transcriptional activator activity	positive regulation of global transcription from RNA polymerase II promoter; positive regulation of transcription, DNA-dependent	NONE	2	CDKN1A,IFNG
AR	AKR1A1; ALDR1; ALR	Alcohol dehydrogenase [NADP+]	NONE	aldehyde reductase activity; electron carrier activity; protein binding	glucose metabolic process	NONE	2	NR2C2,MAP3K1
MAP4K4	MAP4K4;FLH21957;FLJ20373;HGK;KIAA0687;NIK;FLJ10410;FLJ90111	mitogen-activated protein kinase kinase kinase kinase 4	cellular component unknown;cellular_component;	ATP binding;protein-tyrosine kinase activity;transferase activity;nucleotide binding;protein serine/threonine kinase activity;protein kinase activity;kinase activity;small GTPase regulator activity;	protein kinase cascade;signal transduction;response to stress;protein amino acid phosphorylation;	signal transduction;response to stress;protein amino acid phosphorylation;	2	MAP3K1,MAP3K7
PTK2	PTK2;FADK;FAK;FAK1;pp125FAK	PTK2 protein tyrosine kinase 2	lamellipodium;focal adhesion;apical plasma membrane;cytoskeleton;	ATP binding;protein serine/threonine kinase activity;protein kinase activity;nucleotide binding;transferase activity;binding;protein binding;protein-tyrosine kinase activity;kinase activity;SH2 domain binding;	microtubule cytoskeleton organization and biogenesis;integrin-mediated signaling pathway;establishment of nucleus localization;blood vessel development;extracellular matrix organization and biogenesis;negative regulation of organ size;protein amino acid phosphorylation;neuron migration;	cell organization and biogenesis;signal transduction;protein amino acid phosphorylation;	2	APC,GSK3B
CTNNB1	CTNNB1;CTNNB;FLJ25606	catenin (cadherin-associated protein), beta 1, 88kDa	microvillus membrane;cytoplasm;lamellipodium;transcription factor complex;nucleus;apical part of cell;cytoskeleton;plasma membrane;cell-cell adherens junction;membrane fraction;intercellular junction;lateral plasma membrane;basolateral plasma membrane;	transcription coactivator activity;protein binding;androgen receptor binding;signal transducer activity;transcription factor activity;cadherin binding;alpha-catenin binding;binding;chromatin binding;structural molecule activity;	hemopoiesis;pancreas development;positive regulation of osteoblast differentiation;cell adhesion;cellular morphogenesis during differentiation;heart development;negative regulation of cell differentiation;endodermal cell fate commitment;osteoclast differentiation;Wnt receptor signaling pathway;positive regulation of epithelial cell differentiation;regulation of transcription from RNA polymerase I…	signal transduction;transcription;transport;	2	MITF,CHUK
GSK3B	GSK3B	glycogen synthase kinase 3 beta	NONE	ATP binding;NF-kappaB binding;protein-tyrosine kinase activity;protein binding;transferase activity;nucleotide binding;protein serine/threonine kinase activity;protein kinase activity;glycogen synthase kinase 3 activity;	glycogen metabolic process;Wnt receptor signaling pathway;protein amino acid phosphorylation;	carbohydrate metabolic process;signal transduction;protein amino acid phosphorylation;	2	CASP3,PTK2
MAP3K14	MAP3K14;FTDCR1B;HS;HSNIK;NIK	mitogen-activated protein kinase kinase kinase 14	NONE	ATP binding;protein-tyrosine kinase activity;protein binding;transferase activity;nucleotide binding;protein serine/threonine kinase activity;protein kinase activity;kinase activity;	protein amino acid phosphorylation;	protein amino acid phosphorylation;	2	TRAF3,TRAF6
BAK1	BAK1;BAK;BCL2L7;CDN1;MGC117255;BAK-LIKE;MGC3887	BCL2-antagonist/killer 1	integral to membrane;membrane;	protein binding;identical protein binding;protein heterodimerization activity;	apoptotic mitochondrial changes;induction of apoptosis;regulation of apoptosis;	NONE	1	CASP3
FADD	FADD;GIG3;MGC8528;MORT1	Fas (TNFRSF6)-associated via death domain	cytoplasm;	death receptor binding;signal transducer activity;protein binding;protein kinase binding;identical protein binding;	cell surface receptor linked signal transduction;apoptotic program;signal transduction;positive regulation of I-kappaB kinase/NF-kappaB cascade;regulation of apoptosis;induction of apoptosis via death domain receptors;antimicrobial humoral response (sensu Vertebrata);	signal transduction;	1	PEA15
LGALS3	LGALS3;CBP35;GAL3;GALBP;LGALS2;MAC2;GALIG	lectin, galactoside-binding, soluble, 3 (galectin 3)	extracellular matrix (sensu Metazoa);extracellular region;plasma membrane;nucleus;cytoplasm;	IgE binding;protein binding;sugar binding;	extracellular matrix organization and biogenesis;skeletal development;	NONE	1	ANXA7
TRAF1	TRAF1;EBI6;MGC:10353	TNF receptor-associated factor 1	cytoplasm;	zinc ion binding;serine-type endopeptidase inhibitor activity;protein binding;	signal transduction;apoptosis;regulation of apoptosis;protein complex assembly;	signal transduction;metabolic process;	1	BIRC3
AVEN	AVEN;PDCD12	apoptosis, caspase activation inhibitor	membrane fraction;intracellular;	protein binding;	inhibition of caspase activation;anti-apoptosis;apoptosis;	NONE	1	BCL2L1
CYB5	CYB5;MCB5;CYB5A	cytochrome b5 type A (microsomal)	microsome;endoplasmic reticulum;integral to membrane;membrane;mitochondrion;	cytochrome-c oxidase activity;metal ion binding;heme binding;iron ion binding;	electron transport;transport;	metabolic process;transport;	1	CYCS
MFN2	MFN2;CMT2A;CMT2A2;CPRP1;KIAA0214;MARF;HSG	mitofusin 2	intrinsic to mitochondrial outer membrane;mitochondrion;cytosol;integral to membrane;membrane;outer membrane;mitochondrial outer membrane;	GTPase activity;GTP binding;nucleotide binding;hydrolase activity;	mitochondrion localization;negative regulation of Ras protein signal transduction;negative regulation of smooth muscle cell proliferation;cell cycle arrest;protein targeting to mitochondrion;mitochondrial fusion;mitochondrial membrane organization and biogenesis;	signal transduction;protein transport;cell organization and biogenesis;	1	BAX
TRAF6	TRAF6;MGC:3310;RNF85	TNF receptor-associated factor 6	ubiquitin ligase complex;	zinc ion binding;metal ion binding;signal transducer activity;ubiquitin-protein ligase activity;protein binding;	positive regulation of T cell cytokine production;ubiquitin cycle;regulation of apoptosis;signal transduction;positive regulation of I-kappaB kinase/NF-kappaB cascade;T cell receptor signaling pathway;protein polyubiquitination;positive regulation of T cell activation;activation of NF-kappaB-inducing kinase;protein ubiquitination;	metabolic process;signal transduction;	1	MAP3K14
NFE2L2	NFE2L2;NRF2	nuclear factor (erythroid-derived 2)-like 2	nucleus;cytoplasm;	protein dimerization activity;transcriptional activator activity;serine-type endopeptidase inhibitor activity;sequence-specific DNA binding;transcription factor activity;DNA binding;	unfolded protein response;regulation of transcription, DNA-dependent;transcription;positive regulation of transcription, DNA-dependent;transcription from RNA polymerase II promoter;regulation of embryonic development;	signal transduction;transcription;	1	CASP1
ANXA7	ANXA7;ANX7;SNX	annexin A7	cytosol;plasma membrane;nuclear envelope;nucleus;	calcium-dependent phospholipid binding;protein binding;calcium ion binding;voltage-gated calcium channel activity;	negative regulation of coagulation;cell proliferation;calcium ion homeostasis;	NONE	1	LGALS3
TERT	TERT;EST2;TCS1;TP2;TRT;hEST2	telomerase reverse transcriptase	chromosome, telomeric region;telomerase holoenzyme complex;chromosome;nucleus;	RNA binding;RNA-directed DNA polymerase activity;telomeric DNA binding;telomeric template RNA reverse transcriptase activity;protein binding;transferase activity;DNA binding;	telomere maintenance via telomerase;RNA-dependent DNA replication;telomere maintenance;	cell organization and biogenesis;DNA replication;	1	E2F1
BAG4	BAG4;BAG-4;SODD	BCL2-associated athanogene 4	NONE	protein binding;unfolded protein binding;receptor signaling protein activity;	anti-apoptosis;apoptosis;protein folding;	metabolic process;	1	BCL2L1
VDAC2	VDAC2;FLJ23841	voltage-dependent anion channel 2	integral to membrane;membrane;mitochondrial outer membrane;outer membrane;mitochondrion;	voltage-gated ion-selective channel activity;voltage-gated anion channel porin activity;	anion transport;	transport;	1	VDAC1
APC	APC;DP2;DP2.5;DP3;FAP;FPC;GS	adenomatosis polyposis coli	lateral plasma membrane;nucleus;cytoplasm;	microtubule binding;beta-catenin binding;	signal transduction;protein complex assembly;Wnt receptor signaling pathway;cell cycle;cell adhesion;negative regulation of progression through cell cycle;axis specification;dorsal/ventral pattern formation;anterior/posterior pattern formation;	signal transduction;metabolic process;cell cycle;	1	PTK2
SNCA	SNCA;NACP;PARK1;PARK4;PD1;MGC110988	synuclein, alpha (non A4 component of amyloid precursor)	synaptosome;cytoplasm;	protein binding;identical protein binding;	regulation of locomotion;synaptic vesicle transport;regulation of long-term neuronal synaptic plasticity;phospholipid metabolic process;dopamine biosynthetic process;central nervous system development;synaptic transmission, dopaminergic;response to drug;positive regulation of neurotransmitter secretion;anti-apoptosis;	transport;metabolic process;	1	CYCS
CARD4	CARD4;NOD1;CLR7.1;NLRC1	nucleotide-binding oligomerization domain containing 1	cytoplasm;intracellular;	caspase activator activity;ATP binding;nucleotide binding;signal transducer activity;peptidoglycan binding;protein binding;	interleukin-8 biosynthetic process;detection of biotic stimulus;regulation of apoptosis;detection of bacterium;protein oligomerization;intracellular signaling cascade;inflammatory response;defense response;signal transduction;defense response to bacterium;positive regulation of I-kappaB kinase/NF-kappaB cascade;	translation;metabolic process;signal transduction;	1	CARD12
ADM	ADM;AM	adrenomedullin	extracellular region;soluble fraction;extracellular space;	hormone activity;	progesterone biosynthetic process;heart development;pregnancy;signal transduction;excretion;cAMP biosynthetic process;cell-cell signaling;circulation;positive regulation of cell proliferation;response to wounding;	metabolic process;signal transduction;response to stress;	1	BCL2
VIM	VIM;FLJ36605	vimentin	cytoskeleton;intermediate filament;cytoplasm;	structural constituent of cytoskeleton;protein binding;structural molecule activity;oxygen transporter activity;	intermediate filament-based process;oxygen transport;cell motility;biological process unknown;transport;	cell organization and biogenesis;transport;biological process unknown;	1	DCTN1
PKMYT1	PKMYT1;DKFZp547K1610;MYT1;FLJ2009	protein kinase, membrane associated tyrosine/threonine 1	Golgi apparatus;membrane fraction;endoplasmic reticulum;membrane;Golgi stack;	ATP binding;protein-tyrosine kinase activity;protein binding;transferase activity;nucleotide binding;protein serine/threonine kinase activity;	regulation of mitosis;regulation of cyclin-dependent protein kinase activity;cell cycle;protein amino acid phosphorylation;	cell cycle;protein amino acid phosphorylation;	1	BCL2
ABCB1	ABCB1;ABC20;CD243;CLCS;GP170;MDR1;P-gp;PGY1;MGC163296	ATP-binding cassette, sub-family B (MDR/TAP), member 1	membrane fraction;integral to membrane;membrane;cell surface;	ATP binding;ATPase activity, coupled to transmembrane movement of substances;nucleotide binding;transporter activity;hydrolase activity;nucleoside-triphosphatase activity;ATPase activity;xenobiotic-transporting ATPase activity;	response to drug;transport;	transport;	1	BCL2
TNFRSF5	CD40;Bp50;CDW40;MGC9013;TNFRSF5;p50	CD40 molecule, TNF receptor superfamily member 5	external side of plasma membrane;extracellular matrix (sensu Metazoa);integral to plasma membrane;plasma membrane;membrane;	receptor activity;transmembrane receptor activity;protein binding;enzyme binding;	apoptosis;protein complex assembly;cell adhesion;antimicrobial humoral response (sensu Vertebrata);multicellular organismal development;regulation of immunoglobulin secretion;immune response;inflammatory response;signal transduction;hemostasis;positive regulation of I-kappaB kinase/NF-kappaB cascade;blood coagulation;regulation of immune response;positive regulation of isotype switching to IgG is…	metabolic process;signal transduction;	1	NFKB1
MSH2	MSH2;COCA1;FCC1;HNPCC;HNPCC1	mutS homolog 2, colon cancer, nonpolyposis type 1 (E. coli)	nucleus;MutSbeta complex;MutSalpha complex;	DNA end binding;protein binding;dinucleotide repeat insertion binding;nucleotide binding;DNA binding;MutLalpha complex binding;single thymine insertion binding;single guanine insertion binding;ADP binding;ATPase activity;hypoxanthine phosphoribosyltransferase activity;single-stranded DNA binding;protein homodimerization activity;guanine/thymine mispair binding;ATP binding;oxidized purine DNA bind…	apoptosis;postreplication repair;maintenance of DNA repeat elements;response to magnesium ion;mismatch repair;somatic recombination of immunoglobulin gene segments;somatic hypermutation of immunoglobulin genes;cell cycle arrest;B cell differentiation;negative regulation of progression through cell cycle;purine nucleotide biosynthetic process;negative regulation of DNA recombination;response to X-…	DNA repair;DNA metabolic process;metabolic process;cell cycle;	1	PCNA
APP	APP;AAA;ABETA;ABPP;AD1;APPI;CTFgamma;CVAP;PN2	amyloid beta (A4) precursor protein (peptidase nexin-II, Alzheimer disease)	extracellular region;cytoplasm;ciliary rootlet;Golgi apparatus;perinuclear region;apical part of cell;integral to membrane;membrane;integral to plasma membrane;endoplasmic reticulum;spindle midzone;cytoplasmic vesicle;membrane fraction;axon;neuromuscular junction;coated pit;cell surface;	heparin binding;protein binding;DNA binding;heme binding;copper ion binding;iron ion binding;identical protein binding;serine-type endopeptidase inhibitor activity;zinc ion binding;binding;metal ion binding;	neuron remodeling;apoptosis;cell adhesion;synaptic growth at neuromuscular junction;copper ion homeostasis;G2 phase of mitotic cell cycle;Notch signaling pathway;collateral sprouting in the absence of injury;axonogenesis;smooth endoplasmic reticulum calcium ion homeostasis;suckling behavior;visual learning;regulation of body size;neuromuscular process;positive regulation of transcription from RNA…	signal transduction;transport;cell organization and biogenesis;RNA processing;metabolic process;	1	TGFBR2
TGM2	TGM2;TG2;TGC	transglutaminase 2 (C polypeptide, protein-glutamine-gamma-glutamyltransferase)	cytosol;intracellular;extracellular matrix (sensu Metazoa);membrane;	GTPase activity;GTP binding;ATP binding;protein-glutamine gamma-glutamyltransferase activity;calcium ion binding;transferase activity;acyltransferase activity;	anti-apoptosis;peptide cross-linking;G-protein coupled receptor protein signaling pathway;programmed cell death;positive regulation of cell adhesion;cytokine and chemokine mediated signaling pathway;cAMP-mediated signaling;isopeptide cross-linking via N6-(L-isoglutamyl)-L-lysine;	metabolic process;signal transduction;	1	TGFB1
CD69	CD69;CLEC2C	CD69 molecule	membrane;integral to plasma membrane;external side of plasma membrane;	sugar binding;transmembrane receptor activity;	cell surface receptor linked signal transduction;defense response;	signal transduction;	1	TNFRSF6
KITLG	KITLG;DKFZp686F2250;KL-1;Kitl;MGF;SCF;SF	KIT ligand	plasma membrane;extracellular space;integral to membrane;membrane;	growth factor activity;protein binding;stem cell factor receptor binding;	signal transduction;hemopoiesis;organ morphogenesis;cell adhesion;cell proliferation;positive regulation of peptidyl-tyrosine phosphorylation;	signal transduction;	1	BCL2
KRAS2	KRAS;C-K-RAS;K-RAS2A;K-RAS2B;K-RAS4A;K-RAS4B;KI-RAS;KRAS1;KRAS2;RASK2;NS3	v-Ki-ras2 Kirsten rat sarcoma viral oncogene homolog	membrane fraction;intracellular;membrane;	protein binding;GTPase activity;nucleotide binding;GTP binding;	sensory perception of sound;small GTPase mediated signal transduction;regulation of progression through cell cycle;striated muscle cell differentiation;	signal transduction;	1	HNRPC
BCL2L10	BCL2L10;BCL-B;Boo;Diva;MGC129810;MGC129811	BCL2-like 10 (apoptosis facilitator)	membrane fraction;integral to membrane;membrane;mitochondrion;	protein binding;	regulation of apoptosis;female gamete generation;caspase activation;spermatogenesis;anti-apoptosis;	NONE	1	BAX
DCC	DCC;CRC18;CRCR1	deleted in colorectal carcinoma	integral to plasma membrane;membrane;axon;	protein binding;transmembrane receptor activity;	multicellular organismal development;neuron migration;cell cycle;axonogenesis;negative regulation of progression through cell cycle;induction of apoptosis;apoptosis;	cell cycle;	1	MAPK3
FGFR1	FGFR1;BFGFR;CEK;FLG;FLT2;KAL2;N-SAM;CD331;FGFBR;HBGFR	fibroblast growth factor receptor 1 (fms-related tyrosine kinase 2, Pfeiffer syndrome)	membrane fraction;integral to plasma membrane;integral to membrane;membrane;	ATP binding;protein serine/threonine kinase activity;protein kinase activity;heparin binding;nucleotide binding;transferase activity;receptor activity;fibroblast growth factor receptor activity;protein binding;protein-tyrosine kinase activity;	salivary gland morphogenesis;fibroblast growth factor receptor signaling pathway;cell growth;cell maturation;MAPKKK cascade;negative regulation of apoptosis;angiogenesis;induction of an organ;embryonic limb morphogenesis;lung development;branching morphogenesis of a tube;skeletal development;inner ear morphogenesis;brain development;positive regulation of mesenchymal cell proliferation;protein am…	signal transduction;protein amino acid phosphorylation;	1	BCR
CDH2	CDH2;CDHN;NCAD;CDw325	cadherin 2, type 1, N-cadherin (neuronal)	adherens junction;integral to membrane;membrane;synapse;lamellipodium;	protein binding;calcium ion binding;	blood vessel morphogenesis;cell migration;homophilic cell adhesion;calcium-dependent cell-cell adhesion;cell adhesion;	NONE	1	CDH1
IFNG	IFNG;IFG;IFI	interferon, gamma	extracellular space;extracellular region;	interferon-gamma receptor binding;transcriptional activator activity;cytokine activity;	cell-cell signaling;regulation of transcription;neutrophil chemotaxis;positive regulation of transcription, DNA-dependent;negative regulation of myelination;unfolded protein response;positive regulation of interleukin-6 biosynthetic process;cell motility;regulation of cell growth;inflammatory cell apoptosis;positive regulation of interleukin-12 biosynthetic process;immune response;cell surface re…	signal transduction;response to stress;	1	SP1
MALT1	MALT1;DKFZp434L132;MLT;MLT1	mucosa associated lymphoid tissue lymphoma translocation gene 1	nucleus;CBM complex;cytoplasm;intracellular;	peptidase activity;ubiquitin-protein ligase activity;signal transducer activity;kinase activator activity;protein self-association;protein binding;caspase activity;	regulation of apoptosis;anti-apoptosis;nuclear export;protein oligomerization;proteolysis;positive regulation of T cell activation;defense response;positive regulation of I-kappaB kinase/NF-kappaB cascade;positive regulation of T cell cytokine production;T cell receptor signaling pathway;activation of NF-kappaB-inducing kinase;ubiquitin cycle;	transport;metabolic process;protein catabolic process;signal transduction;	1	BIRC3
DCTN1	DCTN1;DAP-150;DP-150;P135	dynactin 1 (p150, glued homolog, Drosophila)	dynein complex;cytoskeleton;microtubule;cytoplasm;	catalytic activity;motor activity;protein binding;	nervous system development;mitosis;	NONE	1	VIM
HRAS	HRAS;HRAS1;K-ras;N-ras;RASH1;c-bas/has	v-Ha-ras Harvey rat sarcoma viral oncogene homolog	intracellular;plasma membrane;membrane;Golgi stack;cytoplasm;	protein C-terminus binding;protein binding;GTPase activity;nucleotide binding;GTP binding;	cell surface receptor linked signal transduction;chemotaxis;organ morphogenesis;protein transport;small GTPase mediated signal transduction;cell motility;regulation of progression through cell cycle;	signal transduction;protein transport;	1	MAPK8
RAF1	RAF1;CRAF;Raf-1;c-Raf	v-raf-1 murine leukemia viral oncogene homolog 1	mitochondrial outer membrane;	ATP binding;protein serine/threonine kinase activity;protein kinase activity;receptor signaling protein activity;nucleotide binding;transferase activity;diacylglycerol binding;zinc ion binding;protein binding;metal ion binding;protein-tyrosine kinase activity;kinase activity;	apoptosis;cytoskeleton organization and biogenesis;intracellular signaling cascade;cell proliferation;protein amino acid phosphorylation;	cell organization and biogenesis;signal transduction;protein amino acid phosphorylation;	1	PRKCE
BCL6	BCL6;BCL5;BCL6A;LAZ3;ZBTB27;ZNF51	B-cell CLL/lymphoma 6 (zinc finger protein 51)	nucleus;mediator complex;intracellular;	DNA binding;nucleic acid binding;transcription factor activity;chromatin binding;zinc ion binding;protein binding;metal ion binding;transcriptional repressor activity;	negative regulation of transcription from RNA polymerase II promoter;regulation of transcription, DNA-dependent;transcription;germinal center formation;negative regulation of apoptosis;inflammatory response;spermatogenesis;positive regulation of cell proliferation;	transcription;	1	BCL2
COMMD1	COMMD1;C2orf5;MGC27155;MURR1	copper metabolism (Murr1) domain containing 1	NONE	NONE	NONE	NONE	1	NFKB1
E2F1	E2F1;E2F-1;RBBP3;RBP3	E2F transcription factor 1	transcription factor complex;nucleus;	protein binding;transcription corepressor activity;transcription factor activity;	negative regulation of transcription from RNA polymerase II promoter;regulation of transcription, DNA-dependent;G1 phase of mitotic cell cycle;transcription;cell cycle;cell proliferation;regulation of progression through cell cycle;apoptosis;	transcription;cell cycle;	1	TERT
CYB5R1	NQO3A2;B5R.1;CYB5R1;humb5R2	cytochrome b5 reductase 1	endoplasmic reticulum;membrane;	NAD binding;FAD binding;cytochrome-b5 reductase activity;oxidoreductase activity;	cholesterol biosynthetic process;electron transport;	metabolic process;	1	CYCS
PEA15	PEA15;HMAT1;HUMMAT1H;MAT1;MAT1H;PEA-15;PED	phosphoprotein enriched in astrocytes 15	microtubule associated complex;	sugar porter activity;protein binding;	negative regulation of glucose import;transport;anti-apoptosis;regulation of apoptosis;	transport;	1	FADD
CAMLG	CAMLG;CAML;MGC163197	calcium modulating ligand	endoplasmic reticulum;integral to membrane;membrane;	protein binding;	signal transduction;epidermal growth factor receptor signaling pathway;defense response;receptor recycling;	signal transduction;metabolic process;	1	NPM1
CDKN1B	CDKN1B;CDKN4;KIP1;P27KIP1	cyclin-dependent kinase inhibitor 1B (p27, Kip1)	nucleus;cytoplasm;	transforming growth factor beta receptor, cytoplasmic mediator activity;protein binding;cyclin-dependent protein kinase inhibitor activity;kinase activity;	negative regulation of epithelial cell proliferation;positive regulation of microtubule polymerization;negative regulation of cell motility;sensory perception of sound;regulation of cyclin-dependent protein kinase activity;negative regulation of cell proliferation;negative regulation of cyclin-dependent protein kinase activity;positive regulation of cell proliferation;cell cycle;cell cycle arrest…	cell cycle;	1	PTEN
CAPNS1	CAPNS1;30K;CALPAIN4;CANP;CANPS;CAPN4;CDPS	calpain, small subunit 1	NONE	calpain activity;protein binding;calcium ion binding;	positive regulation of cell proliferation;	NONE	1	BIRC4
CDKN2A	CDKN2A;ARF;CDK4I;CDKN2;CMM2;INK4;INK4a;MLM;MTS1;TP16;p14;p14ARF;p16;p16INK4;p16INK4a;p19	cyclin-dependent kinase inhibitor 2A (melanoma, p16, inhibits CDK4)	nucleus;cellular component unknown;cytoplasm;nucleolus;nucleoplasm;cellular_component;	DNA binding;cyclin-dependent protein kinase inhibitor activity;protein binding;kinase activity;	apoptosis;regulation of transcription, DNA-dependent;cell cycle;epidermis development;transcription;negative regulation of progression through cell cycle;regulation of cyclin-dependent protein kinase activity;rRNA processing;cell cycle checkpoint;negative regulation of cyclin-dependent protein kinase activity;cell aging;cell cycle arrest;negative regulation of cell proliferation;	cell cycle;transcription;RNA processing;	1	MAPK8
SREBF2	SREBF2;SREBP2	sterol regulatory element binding transcription factor 2	Golgi apparatus;endoplasmic reticulum;integral to membrane;membrane;nucleus;Golgi stack;	protein binding;transcription regulator activity;RNA polymerase II transcription factor activity;transcription factor activity;DNA binding;	regulation of transcription from RNA polymerase II promoter;cholesterol metabolic process;regulation of transcription;steroid metabolic process;transcription;lipid metabolic process;	metabolic process;transcription;	1	MAPK1
PPP2R5A	PPP2R5A;MGC131915;B56A;PR61A	protein phosphatase 2, regulatory subunit B', alpha isoform	protein phosphatase type 2A complex;cytoplasm;	hydrolase activity;protein phosphatase type 2A regulator activity;protein binding;phosphoprotein phosphatase activity;	signal transduction;	signal transduction;	1	BCL2
GRN	GRN;GEP;GP88;PCDGF;PEPI;PGRN	granulin	extracellular region;extracellular space;mitochondrion;	cytokine activity;growth factor activity;	embryo implantation;signal transduction;blastocyst hatching;cell-cell signaling;positive regulation of cell proliferation;cell proliferation;positive regulation of epithelial cell proliferation;	signal transduction;	1	NPM1
MMP9	MMP9;CLG4B;GELB;MMP-9	matrix metallopeptidase 9 (gelatinase B, 92kDa gelatinase, 92kDa type IV collagenase)	extracellular matrix (sensu Metazoa);extracellular space;	zinc ion binding;collagenase activity;collagen binding;gelatinase B activity;calcium ion binding;hydrolase activity;metalloendopeptidase activity;	collagen catabolic process;macrophage differentiation;proteolysis;extracellular matrix organization and biogenesis;positive regulation of apoptosis;peptidoglycan metabolic process;skeletal development;	protein catabolic process;carbohydrate metabolic process;	1	MMP1
DFFA	DFFA;DFF-45;DFF1;ICAD	DNA fragmentation factor, 45kDa, alpha polypeptide	intracellular;cytosol;nucleus;	protein binding;caspase-activated deoxyribonuclease activity;	intracellular signaling cascade;DNA fragmentation during apoptosis;induction of apoptosis;apoptosis;	signal transduction;DNA metabolic process;	1	CASP3
CASP10	CASP10;ALPS2;FLICE2;MCH4	caspase 10, apoptosis-related cysteine peptidase	NONE	cysteine-type peptidase activity;peptidase activity;protein binding;identical protein binding;caspase activity;hydrolase activity;	regulation of apoptosis;proteolysis;induction of apoptosis;	protein catabolic process;	1	DEDD2
CEBPA	CEBPA;C/EBP-alpha;CEBP	CCAAT/enhancer binding protein (C/EBP), alpha	nucleus;	transcription factor binding;protein dimerization activity;sequence-specific DNA binding;RNA polymerase II transcription factor activity, enhancer binding;DNA binding;	myeloid cell differentiation;cytokine and chemokine mediated signaling pathway;regulation of transcription, DNA-dependent;generation of precursor metabolites and energy;transcription;transcription from RNA polymerase II promoter;	signal transduction;metabolic process;transcription;	1	PRKCD
BIK	BIK;BIP1;BP4;NBK	BCL2-interacting killer (apoptosis-inducing)	integral to membrane;membrane;mitochondrial envelope;	protein binding;	induction of apoptosis;regulation of apoptosis;apoptotic program;	NONE	1	BCL2A1
GORASP1	GORASP1;FLJ23443;GOLPH5;GRASP65;P65;MGC118894;MGC118897	golgi reassembly stacking protein 1, 65kDa	Golgi stack;Golgi apparatus;membrane;	protein binding;	protein transport;	protein transport;	1	CASP3
TRADD	TRADD;Hs.89862;MGC11078	TNFRSF1A-associated via death domain	NONE	protein binding;identical protein binding;receptor activity;signal transducer activity;	positive regulation of I-kappaB kinase/NF-kappaB cascade;signal transduction;induction of apoptosis;apoptosis;	signal transduction;	1	TNFRSF10B
BLK	BLK;MGC10442	B lymphoid tyrosine kinase	NONE	ATP binding;protein-tyrosine kinase activity;protein binding;transferase activity;nucleotide binding;protein serine/threonine kinase activity;protein kinase activity;kinase activity;	protein kinase cascade;intracellular signaling cascade;protein amino acid phosphorylation;	signal transduction;protein amino acid phosphorylation;	1	BCR
HSPA1A	HSPA1A; HSPA1; HSPA1B	Heat shock 70 kDa protein 1	cytoplasm; endoplasmic reticulum; mitochondrion; nucleus	unfolded protein binding	anti-apoptosis; mRNA catabolic process; response to unfolded protein	NONE	1	BAG2
CAT	CAT	Catalase	NONE	catalase activity	NONE	NONE	1	IGF1
HSPB2	HSPB2;HSP27;Hs.78846;MKBP;MGC133245	heat shock 27kDa protein 2	cytosol;soluble fraction;	protein binding;enzyme activator activity;	response to unfolded protein;somatic muscle development;protein folding;	response to stress;metabolic process;	1	CASP3
NALP1	NALP1;CARD7;DEFCAP;DEFCAP-L/S;DKFZp586O1822;KIAA0926;PP1044;NLRP1;CLR17.1;NAC	NLR family, pyrin domain containing 1	intracellular;	ATP binding;protein binding;caspase activator activity;nucleotide binding;enzyme binding;	neuron apoptosis;regulation of apoptosis;defense response;defense response to pathogen;caspase activation;induction of apoptosis;	NONE	1	CASP9
CRADD	CRADD;MGC9163;RAIDD	CASP2 and RIPK1 domain containing adaptor with death domain	intracellular;	protein binding;caspase activity;	signal transduction;induction of apoptosis via death domain receptors;proteolysis;regulation of apoptosis;	signal transduction;protein catabolic process;	1	BIRC2
DIABLO	DIABLO;DIABLO-S;FLJ10537;FLJ25049;SMAC;SMAC3	diablo homolog (Drosophila)	mitochondrion;cytoplasm;	protein binding;	induction of apoptosis via death domain receptors;induction of apoptosis;caspase activation via cytochrome c;apoptosis;induction of apoptosis by oxidative stress;	NONE	1	TNFSF10
CTSC	CTSC;CPPI;DPP1;DPPI;HMS;PALS;PLS;JPD;JP	cathepsin C	lysosome;	chloride ion binding;cysteine-type peptidase activity;peptidase activity;hydrolase activity;cysteine-type endopeptidase activity;dipeptidyl-peptidase I activity;	proteolysis;immune response;	protein catabolic process;	1	CASP3
TNFSF10	TNFSF10;APO2L;Apo-2L;TL2;TRAIL;CD253	tumor necrosis factor (ligand) superfamily, member 10	soluble fraction;integral to plasma membrane;extracellular space;membrane;	zinc ion binding;cytokine activity;metal ion binding;signal transducer activity;tumor necrosis factor receptor binding;	positive regulation of I-kappaB kinase/NF-kappaB cascade;signal transduction;cell-cell signaling;immune response;induction of apoptosis;apoptosis;	signal transduction;	1	DIABLO
PML	PML;MYL;PP8675;RNF71;TRIM19	promyelocytic leukemia	nucleus;ubiquitin ligase complex;PML body;insoluble fraction;nucleoplasm;intracellular;nuclear matrix;	nucleic acid binding;transcription factor activity;calcium ion binding;ubiquitin-protein ligase activity;catalytic activity;transcription coactivator activity;transcription cofactor activity;protein heterodimerization activity;zinc ion binding;protein binding;metal ion binding;transcriptional repressor activity;	induction of apoptosis;DNA damage response, signal transduction by p53 class mediator resulting in cell cycle arrest;apoptosis;protein complex assembly;regulation of transcription, DNA-dependent;transcription;PML body organization and biogenesis;positive regulation of histone deacetylation;DNA damage response, signal transduction by p53 class mediator resulting in induction of apoptosis;cell agin…	metabolic process;transcription;cell organization and biogenesis;DNA repair;biological process unknown;	1	BCR
PEG3	PEG3;DKFZp781A095;KIAA0287;PW1;ZSCAN24	paternally expressed 3	intracellular;nucleus;	zinc ion binding;transcription factor activity;nucleic acid binding;metal ion binding;	regulation of transcription, DNA-dependent;apoptosis;	NONE	1	TP53
