# Supplementary material for: Construction of a cancer-perturbed protein-protein interaction network for discovery of apoptosis drug targets
Source: BMC Syst Biol. 2008 Jun 30;2:56. doi: 10.1186/1752-0509-2-56 (PMC2488323; doi:10.1186/1752-0509-2-56)
Supplement: Additional file 3 — Supplementary Table 3. Loss-of-function proteins in Figure 2B, ranked by the degree of perturbation. [file 1752-0509-2-56-S3.xls]

## Sheet: Supplementary Table 3
Supplementary Table 3 Loss-of-function proteins in Figure 2B, ranked by the degree of perturbation
Name	Alias	Description	goComponent	goFunction	goProcess	goSpecial	Perturbation degree	Interacted Proteins
BCL2	BCL2;Bcl-2;	B-cell CLL/lymphoma 2	endoplasmic reticulum;cytosol;integral to membrane;membrane;mitochondrion;mitochondrial outer membrane;nucleus;	protein binding;identical protein binding;	negative regulation of mitochondrial depolarization;regulation of apoptosis;regulation of cellular pH;release of cytochrome c from mitochondria;humoral immune response;negative regulation of cell proliferation;regulation of progression through cell cycle;anti-apoptosis;	NONE	17	CDKN1A,TNF,WT1,BAG4,BCL2L14,DEK,GRN,RAF1,BLK,BAG5,CAPN2,GHR,CDKN1B,RTN4,BNIP3L,MAP3K1,CLC
BAX	BAX;Bax zeta;	BCL2-associated X protein	cytosolic part;cellular component unknown;mitochondrion;cytoplasm;soluble fraction;cellular_component;integral to membrane;membrane;mitochondrial outer membrane;	BH3 domain binding;molecular_function;molecular function unknown;protein binding;	protein homooligomerization;induction of apoptosis by intracellular signals;negative regulation of fibroblast proliferation;induction of apoptosis;regulation of apoptosis;apoptosis;induction of apoptosis by extracellular signals;response to DNA damage stimulus;retinal cell programmed cell death;cell cycle;negative regulation of progression through cell cycle;regulation of caspase activity;apoptot…	metabolic process;response to DNA damage stimulus;cell cycle;response to stress;	13	RARG,MCL1,BCL2A1,CDKN1A,MAPK11,APP,APC,CASP2,PRKCE,RNF36,ADPRT,TGFBR2,TNFRSF5
CASP3	CASP3;CPP32;CPP32B;SCA-1;	caspase 3, apoptosis-related cysteine peptidase	cytoplasm;integral to membrane;	cyclin-dependent protein kinase inhibitor activity;cysteine-type peptidase activity;protein binding;caspase activity;	T cell homeostasis;induction of apoptosis;induction of apoptosis via death domain receptors;apoptosis;sensory perception of sound;cell fate commitment;DNA fragmentation during apoptosis;negative regulation of B cell proliferation;release of cytochrome c from mitochondria;proteolysis;induction of apoptosis by oxidative stress;negative regulation of cyclin-dependent protein kinase activity;heart de…	DNA metabolic process;protein catabolic process;response to stress;	13	TGM2,SREBF2,CFLAR,HSPE1,TRAF1,BIRC5,PICALM,DEDD,HCLS1,TRAF3,PDE5A,IGF1,PRKCD
CDKN1A	CDKN1A; CAP20; CDKN1; CIP1; MDA6; PIC1; SDI1; WAF1	Cyclin-dependent kinase inhibitor 1	nucleus	cyclin-dependent protein kinase inhibitor activity; protein kinase activity	cell cycle arrest; induction of apoptosis by intracellular signals; negative regulation of cell proliferation	NONE	9	BAX,CCND1,MCL1,IFNG,MAPK8,BCL2,CDKN1B,CEBPA,TGFB1
TP53	TP53;TRP53;p53;LFS1;	tumor protein p53 (Li-Fraumeni syndrome)	mitochondrion;cytoplasm;nucleolus;nucleus;cytosol;insoluble fraction;replication fork;nucleoplasm;nuclear matrix;	protein binding;DNA binding;enzyme binding;copper ion binding;DNA strand annealing activity;transcription factor activity;protein N-terminus binding;protein heterodimerization activity;nuclease activity;zinc ion binding;ATP binding;metal ion binding;	protein complex assembly;apoptosis;response to DNA damage stimulus;protein localization;regulation of mitochondrial membrane permeability;cell cycle arrest;cell aging;cell differentiation;multicellular organismal development;negative regulation of progression through cell cycle;cell proliferation;positive regulation of transcription from RNA polymerase II promoter;regulation of transcription, DNA…	metabolic process;response to DNA damage stimulus;cell organization and biogenesis;cell cycle;transcription;DNA repair;DNA recombination;	9	PML,CDH1,BIRC5,EGFR,GHR,APC,PSEN1,CDC42,MSH2
BCL2L1	BCL2L1;BCL-XL/S;BCL2L;BCLX;Bcl-X;DKFZp781P2092;bcl-xL;bcl-xS;	BCL2-like 1	integral to membrane;membrane;nucleus;mitochondrion;mitochondrial outer membrane;	protein binding;identical protein binding;	negative regulation of survival gene product activity;regulation of apoptosis;positive regulation of anti-apoptosis;response to radiation;anti-apoptosis;apoptotic mitochondrial changes;	NONE	7	BAK1,CASP9,CYCS,PSEN1,MAP3K1,RTN4,BCL2L14
TNF	TNF;DIF;TNF-alpha;TNFA;TNFSF2;	tumor necrosis factor (TNF superfamily, member 2)	integral to membrane;membrane;plasma membrane;soluble fraction;extracellular space;	protein binding;cytokine activity;tumor necrosis factor receptor binding;	leukocyte adhesion;anti-apoptosis;apoptosis;organ morphogenesis;negative regulation of glucose import;positive regulation of I-kappaB kinase/NF-kappaB cascade;regulation of immunoglobulin secretion;multicellular organismal development;regulation of protein amino acid phosphorylation;glucose metabolic process;regulation of transcription, DNA-dependent;positive regulation of transcription from RNA …	metabolic process;response to stress;signal transduction;	6	BCL2,BID,CASP7,MMP9,MAPK8,MAPK3
CASP9	CASP9;APAF-3;APAF3;CASPASE-9c;ICE-LAP6;MCH6;	caspase 9, apoptosis-related cysteine peptidase	soluble fraction;intracellular;cytosol;nucleus;	cysteine-type peptidase activity;peptidase activity;enzyme activator activity;protein binding;hydrolase activity;caspase activity;	caspase activation via cytochrome c;apoptotic program;regulation of apoptosis;proteolysis;	protein catabolic process;	6	CARD4,CASP2,BIRC4,BCL2L1,MAPK3,MAPK1
EGFR	EGFR;ERBB;ERBB1;mENA;	epidermal growth factor receptor (erythroblastic leukemia viral (v-erb-b) oncogene homolog, avian)	cytoplasm;endosome;AP-2 adaptor complex;nucleus;integral to membrane;membrane;cytoskeleton;integral to plasma membrane;plasma membrane;intracellular;endocytic vesicle;extracellular space;basolateral plasma membrane;	protein binding;nucleotide binding;iron ion binding;receptor activity;transmembrane receptor protein tyrosine kinase activity;protein-tyrosine kinase activity;MAP/ERK kinase kinase activity;actin filament binding;protein heterodimerization activity;double-stranded DNA binding;protein serine/threonine kinase activity;identical protein binding;protein kinase activity;nitric-oxide synthase regulator…	protein amino acid autophosphorylation;negative regulation of progression through cell cycle;positive regulation of cell proliferation;cell proliferation;positive regulation of epithelial cell proliferation;regulation of nitric-oxide synthase activity;epidermal growth factor receptor signaling pathway;positive regulation of MAPK activity;cell cycle;positive regulation of phosphorylation;positive …	protein amino acid phosphorylation;signal transduction;cell cycle;response to stress;metabolic process;	5	TP53,BCL2L11,CDH1,MAP3K14,MAPK3
MAPK1	MAPK1;ERK;ERK2;ERT1;MAPK2;P42MAPK;PRKM1;PRKM2;p38;p40;p41;p41mapk;	mitogen-activated protein kinase 1	nucleus;cytoplasm;	ATP binding;protein serine/threonine kinase activity;nucleotide binding;MAP kinase activity;transferase activity;phosphotyrosine binding;protein binding;protein-tyrosine kinase activity;	synaptic transmission;induction of apoptosis;response to DNA damage stimulus;cell cycle;organ morphogenesis;MAPKKK cascade;cytosine metabolic process;signal transduction;response to stress;chemotaxis;protein amino acid phosphorylation;	response to DNA damage stimulus;cell cycle;signal transduction;metabolic process;response to stress;protein amino acid phosphorylation;	5	CASP9,PRKCE,SP1,PEA15,KRAS2
APC	APC;DP2;DP2.5;DP3;FAP;FPC;GS;	adenomatosis polyposis coli	lateral plasma membrane;nucleus;cytoplasm;	microtubule binding;beta-catenin binding;	signal transduction;protein complex assembly;Wnt receptor signaling pathway;cell cycle;cell adhesion;negative regulation of progression through cell cycle;axis specification;dorsal/ventral pattern formation;anterior/posterior pattern formation;	signal transduction;metabolic process;cell cycle;	5	BAX,TP53,CDH1,DCTN1,AR
TNFRSF6	FAS;ALPS1A;APO-1;APT1;CD95;FAS1;FASTM;TNFRSF6;	Fas (TNF receptor superfamily, member 6)	soluble fraction;cytosol;extracellular space;integral to membrane;membrane;	receptor activity;protein binding;transmembrane receptor activity;identical protein binding;	regulation of apoptosis;signal transduction;protein complex assembly;immune response;induction of apoptosis;anti-apoptosis;apoptosis;	signal transduction;metabolic process;	5	BID,CFLAR,TRAF1,BAG4,TNFRSF5
BAK1	BAK1;BAK;BCL2L7;CDN1;MGC117255;BAK-LIKE;MGC3887;	BCL2-antagonist/killer 1	integral to membrane;membrane;	protein binding;identical protein binding;protein heterodimerization activity;	apoptotic mitochondrial changes;induction of apoptosis;regulation of apoptosis;	NONE	5	BAD,BCL2L1,VDAC2,BCL2A1,BID
MYC	NONE	user_defined_node	NONE	NONE	NONE	UNKNOWN	5	CAMLG,CEBPA,ERBB2,CLC,DAPK1
CFLAR	CFLAR;CASH;CASP8AP1;CLARP;Casper;FLAME;FLAME-1;FLIP;I-FLICE;MRIT;USURPIN;c-FLIP;c-FLIPL;c-FLIPR;c-FLIPS;	CASP8 and FADD-like apoptosis regulator	NONE	signal transducer activity;protein binding;caspase activity;molecular function unknown;	regulation of apoptosis;positive regulation of I-kappaB kinase/NF-kappaB cascade;proteolysis;induction of apoptosis by extracellular signals;anti-apoptosis;	protein catabolic process;	5	CASP3,CASP1,TNFRSF6,TNFSF10,RAF1
APP	APP;AAA;ABETA;ABPP;AD1;APPI;CTFgamma;CVAP;PN2;	amyloid beta (A4) precursor protein (peptidase nexin-II, Alzheimer disease)	extracellular region;cytoplasm;ciliary rootlet;Golgi apparatus;perinuclear region;apical part of cell;integral to membrane;membrane;integral to plasma membrane;endoplasmic reticulum;spindle midzone;cytoplasmic vesicle;membrane fraction;axon;neuromuscular junction;coated pit;cell surface;	heparin binding;protein binding;DNA binding;heme binding;copper ion binding;iron ion binding;identical protein binding;serine-type endopeptidase inhibitor activity;zinc ion binding;binding;metal ion binding;	neuron remodeling;apoptosis;cell adhesion;synaptic growth at neuromuscular junction;copper ion homeostasis;G2 phase of mitotic cell cycle;Notch signaling pathway;collateral sprouting in the absence of injury;axonogenesis;smooth endoplasmic reticulum calcium ion homeostasis;suckling behavior;visual learning;regulation of body size;neuromuscular process;positive regulation of transcription from RNA…	signal transduction;transport;cell organization and biogenesis;RNA processing;metabolic process;	5	BAX,CASP1,MAPK8,APP*APP,PSEN1
TRAF3	TRAF3;CAP-1;CD40bp;CRAF1;LAP1;	TNF receptor-associated factor 3	ubiquitin ligase complex;	zinc ion binding;metal ion binding;receptor activity;signal transducer activity;ubiquitin-protein ligase activity;protein binding;	regulation of apoptosis;signal transduction;induction of apoptosis;apoptosis;protein ubiquitination;	signal transduction;metabolic process;	4	CASP3,TRADD,RIPK1,DIABLO
MAPK3	MAPK3;ERK1;P44ERK1;P44MAPK;PRKM3;HS44KDAP;HUMKER1A;MGC20180;	mitogen-activated protein kinase 3	nucleus;cellular component unknown;cytoplasm;cellular_component;	ATP binding;protein serine/threonine kinase activity;protein kinase activity;nucleotide binding;MAP kinase activity;transferase activity;phosphotyrosine binding;protein binding;protein-tyrosine kinase activity;kinase activity;	response to DNA damage stimulus;cell cycle;organ morphogenesis;regulation of progression through cell cycle;sensory perception of pain;protein amino acid phosphorylation;	response to DNA damage stimulus;cell cycle;protein amino acid phosphorylation;	4	CASP9,TNF,SREBF2,EGFR
CASP1	CASP1;ICE;IL1BC;P45;	caspase 1, apoptosis-related cysteine peptidase (interleukin 1, beta, convertase)	intracellular;	cysteine-type peptidase activity;peptidase activity;signal transducer activity;caspase activator activity;protein binding;hydrolase activity;caspase activity;	positive regulation of I-kappaB kinase/NF-kappaB cascade;regulation of apoptosis;signal transduction;proteolysis;	signal transduction;protein catabolic process;	4	CFLAR,APP,BIRC1,CASP2
GRN	GRN;GEP;GP88;PCDGF;PEPI;PGRN;	granulin	extracellular region;extracellular space;mitochondrion;	cytokine activity;growth factor activity;	embryo implantation;signal transduction;blastocyst hatching;cell-cell signaling;positive regulation of cell proliferation;cell proliferation;positive regulation of epithelial cell proliferation;	signal transduction;	4	BCL2,CAMLG,DEK,CLC
BID	BID;MGC15319;MGC42355;	BH3 interacting domain death agonist	membrane fraction;cytosol;mitochondrion;cytoplasm;	death receptor binding;protein binding;	regulation of apoptosis;release of cytochrome c from mitochondria;induction of apoptosis via death domain receptors;positive regulation of apoptosis;apoptotic mitochondrial changes;	NONE	4	BAK1,TNFRSF6,TNF,CYC1
CLC	NONE	user_defined_node	NONE	NONE	NONE	UNKNOWN	4	LGALS3,GRN,MYC,BCL2
CTNNB1	CTNNB1;CTNNB;FLJ25606;	catenin (cadherin-associated protein), beta 1, 88kDa	microvillus membrane;cytoplasm;lamellipodium;transcription factor complex;nucleus;apical part of cell;cytoskeleton;plasma membrane;cell-cell adherens junction;membrane fraction;intercellular junction;lateral plasma membrane;basolateral plasma membrane;	transcription coactivator activity;protein binding;androgen receptor binding;signal transducer activity;transcription factor activity;cadherin binding;alpha-catenin binding;binding;chromatin binding;structural molecule activity;	hemopoiesis;pancreas development;positive regulation of osteoblast differentiation;cell adhesion;cellular morphogenesis during differentiation;heart development;negative regulation of cell differentiation;endodermal cell fate commitment;osteoclast differentiation;Wnt receptor signaling pathway;positive regulation of epithelial cell differentiation;regulation of transcription from RNA polymerase I…	signal transduction;transcription;transport;	4	MAP3K7IP1,PCNA,CEBPA,GSK3B
CYCS	CYCS;CYC;HCS;	cytochrome c, somatic	nucleus;mitochondrial intermembrane space;mitochondrion;cytosol;mitochondrial electron transport chain;protein phosphatase type 2A complex;	iron ion binding;electron transporter activity;heme binding;protein binding;metal ion binding;protein phosphatase type 2A activity;electron transporter, transferring electrons from CoQH2-cytochrome c reductase complex and cytochrome c oxidase complex activity;	apoptosis;DNA fragmentation during apoptosis;caspase activation via cytochrome c;cellular respiration;electron transport;transport;	DNA metabolic process;metabolic process;transport;	4	BCL2L1,CYC1,UQCRC1,VDAC2
CASP2	CASP2;CASP-2;ICH-1L;ICH-1L/1S;ICH1;NEDD2;	caspase 2, apoptosis-related cysteine peptidase (neural precursor cell expressed, developmentally down-regulated 2)	cellular component unknown;cellular_component;intracellular;nucleus;	cysteine-type peptidase activity;peptidase activity;protein binding;hydrolase activity;enzyme binding;caspase activity;	regulation of apoptosis;apoptotic program;proteolysis;anti-apoptosis;apoptosis;	protein catabolic process;	4	BAX,CASP9,CASP1,BIRC1
PRKCE	PRKCE;PKCE;nPKC-epsilon;MGC125656;MGC125657;	protein kinase C, epsilon	nucleus;cytoplasm;membrane fraction;	ATP binding;protein serine/threonine kinase activity;protein kinase activity;nucleotide binding;transferase activity;signal transducer activity;diacylglycerol binding;zinc ion binding;metal ion binding;protein-tyrosine kinase activity;calcium-independent protein kinase C activity;protein kinase C activity;	induction of apoptosis;intracellular signaling cascade;regulation of peptidyl-tyrosine phosphorylation;protein amino acid phosphorylation;	signal transduction;protein amino acid phosphorylation;	3	BAX,MAPK1,PRKCD
TRAF1	TRAF1;EBI6;MGC:10353;	TNF receptor-associated factor 1	cytoplasm;	zinc ion binding;serine-type endopeptidase inhibitor activity;protein binding;	signal transduction;apoptosis;regulation of apoptosis;protein complex assembly;	signal transduction;metabolic process;	3	TNFRSF6,IKBKB,CASP3
MCL1	MCL1;EAT;MCL1L;MCL1S;MGC1839;TM;MGC104264;	myeloid cell leukemia sequence 1 (BCL2-related)	integral to membrane;membrane;mitochondrion;nucleus;mitochondrial outer membrane;cytoplasm;	protein heterodimerization activity;protein binding;protein channel activity;	multicellular organismal development;cell homeostasis;regulation of apoptosis;apoptotic program;anti-apoptosis;apoptosis;cell differentiation;cell fate determination;	NONE	3	BAX,CDKN1A,BCL2L11
NFKB1	NFKB1;DKFZp686C01211;EBP-1;KBF1;MGC54151;NF-kappa-B;NFKB-p105;NFKB-p50;	nuclear factor of kappa light polypeptide gene enhancer in B-cells 1 (p105)	nucleus;cytoplasm;	specific transcriptional repressor activity;protein binding;transcription factor activity;	signal transduction;regulation of transcription, DNA-dependent;negative regulation of interleukin-12 biosynthetic process;regulation of transcription;response to pathogenic bacteria;inflammatory response;negative regulation of transcription, DNA-dependent;positive regulation of transcription;antibacterial humoral response (sensu Vertebrata);transcription from RNA polymerase II promoter;anti-apopt…	signal transduction;transcription;	3	AR,CCND1,IKBKB
MAPK8	MAPK8;JNK;JNK1;JNK1A2;JNK21B1/2;PRKM8;SAPK1;	mitogen-activated protein kinase 8	NONE	ATP binding;MAP kinase activity;protein binding;JUN kinase activity;transferase activity;nucleotide binding;protein serine/threonine kinase activity;	signal transduction;cell motility;response to stress;ossification;JNK cascade;protein amino acid phosphorylation;	signal transduction;response to stress;protein amino acid phosphorylation;	3	CDKN1A,APP,TNF
BAG4	BAG4;BAG-4;SODD;	BCL2-associated athanogene 4	NONE	protein binding;unfolded protein binding;receptor signaling protein activity;	anti-apoptosis;apoptosis;protein folding;	metabolic process;	3	BCL2,TNFRSF6,HSPA1A
RTN4	RTN4;ASY;NI220/250;NOGO;NSP;NSP-CL;RTN-X;RTN4-A;RTN4-B1;RTN4-B2;RTN4-C;NOGO-A;Nbla00271;Nbla10545;	reticulon 4	integral to endoplasmic reticulum membrane;endoplasmic reticulum;integral to membrane;membrane;nuclear envelope;	protein binding;molecular function unknown;	negative regulation of axon extension;regulation of apoptosis;negative regulation of anti-apoptosis;	NONE	3	BCL2,BCL2L1,UQCRC1
BIRC5	BIRC5;API4;EPR-1;	baculoviral IAP repeat-containing 5 (survivin)	nucleus;chromosome, pericentric region;chromosome;interphase microtubule organizing center;centriole;spindle microtubule;cytoplasm;protein complex;midbody;cytosol;intracellular;cytoplasmic microtubule;	caspase inhibitor activity;cofactor binding;microtubule binding;protein heterodimerization activity;zinc ion binding;protein homodimerization activity;protein binding;metal ion binding;cysteine protease inhibitor activity;	anti-apoptosis;apoptosis;cytokinesis;cell cycle;positive regulation of exit from mitosis;protein complex localization;establishment of chromosome localization;cell division;spindle checkpoint;negative regulation of caspase activity;positive regulation of progression through mitotic cell cycle;G2/M transition of mitotic cell cycle;mitosis;	cell cycle;	3	CASP3,TP53,DIABLO
TNFRSF5	CD40;Bp50;CDW40;MGC9013;TNFRSF5;p50;	CD40 molecule, TNF receptor superfamily member 5	external side of plasma membrane;extracellular matrix (sensu Metazoa);integral to plasma membrane;plasma membrane;membrane;	receptor activity;transmembrane receptor activity;protein binding;enzyme binding;	apoptosis;protein complex assembly;cell adhesion;antimicrobial humoral response (sensu Vertebrata);multicellular organismal development;regulation of immunoglobulin secretion;immune response;inflammatory response;signal transduction;hemostasis;positive regulation of I-kappaB kinase/NF-kappaB cascade;blood coagulation;regulation of immune response;positive regulation of isotype switching to IgG is…	metabolic process;signal transduction;	3	BAX,TNFRSF6,TRAF6
PSEN1	PSEN1;AD3;FAD;PS1;S182;	presenilin 1 (Alzheimer disease 3)	kinetochore;mitochondrion;ciliary rootlet;Golgi stack;Golgi apparatus;integral to nuclear inner membrane;cell soma;nucleus;integral to membrane;membrane;integral to plasma membrane;endoplasmic reticulum;cytoplasmic vesicle;membrane fraction;intracellular;dendrite;axon;	peptidase activity;protein binding;endopeptidase activity;	anti-apoptosis;apoptosis;cell adhesion;chromosome segregation;calcium ion homeostasis;heart development;intracellular signaling cascade;smooth endoplasmic reticulum calcium ion homeostasis;positive regulation of enzyme activity;cell fate specification;regulation of phosphorylation;anagen;neuron migration;blood vessel development;membrane protein ectodomain proteolysis;memory;amyloid precursor pro…	signal transduction;protein catabolic process;cell organization and biogenesis;metabolic process;	3	TP53,APP,BCL2L1
IFNG	IFNG;IFG;IFI;	interferon, gamma	extracellular space;extracellular region;	interferon-gamma receptor binding;transcriptional activator activity;cytokine activity;	cell-cell signaling;regulation of transcription;neutrophil chemotaxis;positive regulation of transcription, DNA-dependent;negative regulation of myelination;unfolded protein response;positive regulation of interleukin-6 biosynthetic process;cell motility;regulation of cell growth;inflammatory cell apoptosis;positive regulation of interleukin-12 biosynthetic process;immune response;cell surface re…	signal transduction;response to stress;	3	CDKN1A,MMP1,E2F1
CCND1	CCND1;BCL1;D11S287E;PRAD1;U21B31;	cyclin D1	nucleus;cellular component unknown;cyclin-dependent protein kinase holoenzyme complex;cytosol;intracellular;cellular_component;	protein kinase activity;cyclin-dependent protein kinase regulator activity;protein binding;	cytokinesis;re-entry into mitotic cell cycle;cell cycle;fat cell differentiation;unfolded protein response;cell division;regulation of progression through cell cycle;protein amino acid phosphorylation;G1/S transition of mitotic cell cycle;	cell cycle;signal transduction;protein amino acid phosphorylation;	3	CDKN1A,CHUK,NFKB1
BCL2A1	BCL2A1;BCL2L5;BFL1;GRS;HBPA1;ACC-1;ACC-2;	BCL2-related protein A1	intracellular;integral to membrane;membrane;	protein binding;ion channel activity;potassium channel activity;	regulation of apoptosis;potassium ion transport;anti-apoptosis;ion transport;transport;	transport;	3	BAK1,HRK,BAX
IGF1	IGF1;IGFI;	insulin-like growth factor 1 (somatomedin C)	extracellular space;extracellular region;	hormone activity;protein binding;insulin-like growth factor receptor binding;growth factor activity;prothoracicotrophic hormone activity;	muscle development;DNA replication;insulin-like growth factor receptor signaling pathway;anti-apoptosis;Ras protein signal transduction;glial cell differentiation;sensory perception of sound;organ morphogenesis;cell development;cell motility;physiological process;signal transduction;nervous system development;skeletal development;glycolate metabolic process;positive regulation of cell proliferati…	DNA replication;signal transduction;metabolic process;	3	CASP3,TERT,IGFBP3
CEBPA	CEBPA;C/EBP-alpha;CEBP;	CCAAT/enhancer binding protein (C/EBP), alpha	nucleus;	transcription factor binding;protein dimerization activity;sequence-specific DNA binding;RNA polymerase II transcription factor activity, enhancer binding;DNA binding;	myeloid cell differentiation;cytokine and chemokine mediated signaling pathway;regulation of transcription, DNA-dependent;generation of precursor metabolites and energy;transcription;transcription from RNA polymerase II promoter;	signal transduction;metabolic process;transcription;	3	MYC,CDKN1A,CTNNB1
TRADD	TRADD;Hs.89862;MGC11078;	TNFRSF1A-associated via death domain	NONE	protein binding;identical protein binding;receptor activity;signal transducer activity;	positive regulation of I-kappaB kinase/NF-kappaB cascade;signal transduction;induction of apoptosis;apoptosis;	signal transduction;	3	BIRC2,TRAF3,DAPK1
CDH1	CDH1; CDHE; UVO	Epithelial-cadherin precursor	integral to membrane	protein binding	homophilic cell adhesion	NONE	3	EGFR,TP53,APC
TNFSF10	TNFSF10;APO2L;Apo-2L;TL2;TRAIL;CD253;	tumor necrosis factor (ligand) superfamily, member 10	soluble fraction;integral to plasma membrane;extracellular space;membrane;	zinc ion binding;cytokine activity;metal ion binding;signal transducer activity;tumor necrosis factor receptor binding;	positive regulation of I-kappaB kinase/NF-kappaB cascade;signal transduction;cell-cell signaling;immune response;induction of apoptosis;apoptosis;	signal transduction;	3	FADD,CASP10,CFLAR
RAF1	RAF1;CRAF;Raf-1;c-Raf;	v-raf-1 murine leukemia viral oncogene homolog 1	mitochondrial outer membrane;	ATP binding;protein serine/threonine kinase activity;protein kinase activity;receptor signaling protein activity;nucleotide binding;transferase activity;diacylglycerol binding;zinc ion binding;protein binding;metal ion binding;protein-tyrosine kinase activity;kinase activity;	apoptosis;cytoskeleton organization and biogenesis;intracellular signaling cascade;cell proliferation;protein amino acid phosphorylation;	cell organization and biogenesis;signal transduction;protein amino acid phosphorylation;	3	CFLAR,HRAS,BCL2
IKBKB	IKBKB;IKK-beta;IKK2;IKKB;NFKBIKB;MGC131801;FLJ40509;	inhibitor of kappa light polypeptide gene enhancer in B-cells, kinase beta	cytoplasm;	ATP binding;protein-tyrosine kinase activity;transcriptional activator activity;protein binding;transferase activity;nucleotide binding;identical protein binding;protein serine/threonine kinase activity;protein kinase activity;kinase activity;	activation of NF-kappaB transcription factor;protein modification;B cell homeostasis;protein amino acid phosphorylation;	metabolic process;protein amino acid phosphorylation;	2	NFKB1,TRAF1
PRKCD	PRKCD;MAY1;MGC49908;nPKC-delta;	protein kinase C, delta	nucleus;cytoplasm;membrane;	ATP binding;protein serine/threonine kinase activity;protein kinase activity;nucleotide binding;transferase activity;enzyme activator activity;diacylglycerol-activated phospholipid-dependent protein kinase C activity;diacylglycerol binding;zinc ion binding;protein binding;metal ion binding;protein-tyrosine kinase activity;kinase activity;protein C-terminus binding;enzyme binding;	immunoglobulin mediated immune response;intracellular signaling cascade;protein stabilization;B cell proliferation;protein amino acid phosphorylation;	signal transduction;metabolic process;protein amino acid phosphorylation;	2	CASP3, PRKCE
UQCRC1	UQCRC1;D3S3191;	ubiquinol-cytochrome c reductase core protein I	membrane;mitochondrial electron transport chain;organelle inner membrane;mitochondrion;	ubiquinol-cytochrome-c reductase activity;oxidoreductase activity;	oxidative phosphorylation;electron transport;aerobic respiration;transport;	metabolic process;transport;	2	CYCS, RTN4
MAPK11	MAPK11;P38B;P38BETA2;PRKM11;SAPK2;SAPK2B;p38-2;p38Beta;	mitogen-activated protein kinase 11	cellular component unknown;cellular_component;	ATP binding;MP kinase activity;MAP kinase activity;protein binding;transferase activity;nucleotide binding;protein serine/threonine kinase activity;	protein kinase cascade;signal transduction;antimicrobial humoral response (sensu Vertebrata);response to stress;protein amino acid phosphorylation;	signal transduction;response to stress;protein amino acid phosphorylation;	2	BAX, MMP1
TERT	TERT;EST2;TCS1;TP2;TRT;hEST2;	telomerase reverse transcriptase	chromosome, telomeric region;telomerase holoenzyme complex;chromosome;nucleus;	RNA binding;RNA-directed DNA polymerase activity;telomeric DNA binding;telomeric template RNA reverse transcriptase activity;protein binding;transferase activity;DNA binding;	telomere maintenance via telomerase;RNA-dependent DNA replication;telomere maintenance;	cell organization and biogenesis;DNA replication;	2	SP1, IGF1
VDAC2	VDAC2;FLJ23841;	voltage-dependent anion channel 2	integral to membrane;membrane;mitochondrial outer membrane;outer membrane;mitochondrion;	voltage-gated ion-selective channel activity;voltage-gated anion channel porin activity;	anion transport;	transport;	2	BAK1, CYCS
CARD4	CARD4;NOD1;CLR7.1;NLRC1;	nucleotide-binding oligomerization domain containing 1	cytoplasm;intracellular;	caspase activator activity;ATP binding;nucleotide binding;signal transducer activity;peptidoglycan binding;protein binding;	interleukin-8 biosynthetic process;detection of biotic stimulus;regulation of apoptosis;detection of bacterium;protein oligomerization;intracellular signaling cascade;inflammatory response;defense response;signal transduction;defense response to bacterium;positive regulation of I-kappaB kinase/NF-kappaB cascade;	translation;metabolic process;signal transduction;	2	CASP4, CASP9
BIRC4	BIRC4;API3;ILP1;MIHA;XIAP;XLP2;	baculoviral IAP repeat-containing 4	ubiquitin ligase complex;intracellular;cytosol;cytoplasm;	zinc ion binding;metal ion binding;protein binding;ubiquitin-protein ligase activity;cysteine protease inhibitor activity;caspase inhibitor activity;	anti-apoptosis;apoptosis;protein ubiquitination;	metabolic process;	2	CASP9, MAP3K7IP2
MAP3K1	MAP3K1;MAPKKK1;MEKK;MEKK1;	mitogen-activated protein kinase kinase kinase 1	ubiquitin ligase complex;cellular component unknown;cellular_component;	ATP binding;protein serine/threonine kinase activity;MAP kinase kinase kinase activity;nucleotide binding;ubiquitin-protein ligase activity;transferase activity;magnesium ion binding;zinc ion binding;protein binding;	regulation of cell migration;eye development (sensu Mammalia);apoptotic mitochondrial changes;wound healing;positive regulation of actin filament polymerization;protein ubiquitination;transforming growth factor beta receptor signaling pathway;protein amino acid phosphorylation;	response to stress;cell organization and biogenesis;metabolic process;signal transduction;protein amino acid phosphorylation;	2	BCL2, BCL2L1
DEK	DEK;D6S231E;	DEK oncogene (DNA binding)	signal recognition particle (sensu Eukaryota);nucleus;	RNA binding;histone binding;specific RNA polymerase II transcription factor activity;DNA binding;GTP binding;	regulation of transcription from RNA polymerase II promoter;signal transduction;SRP-dependent cotranslational protein targeting to membrane;viral genome replication;	signal transduction;protein transport;	2	GRN, BCL2
DAPK1	DAPK1;DAPK;DKFZp781I035;	death-associated protein kinase 1	actin cytoskeleton;	ATP binding;protein-tyrosine kinase activity;calmodulin binding;protein binding;calcium- and calmodulin-dependent protein kinase activity;transferase activity;calmodulin-dependent protein kinase I activity;nucleotide binding;protein serine/threonine kinase activity;protein kinase activity;kinase activity;	protein kinase cascade;signal transduction;induction of apoptosis by extracellular signals;apoptosis;protein amino acid phosphorylation;	signal transduction;protein amino acid phosphorylation;	2	TRADD, MYC
BAD	BAD;BBC2;BCL2L8;	BCL2-antagonist of cell death	mitochondrion;mitochondrial outer membrane;cytoplasm;	protein binding;	regulation of apoptosis;apoptotic program;glucose catabolic process;induction of apoptosis by extracellular signals;positive regulation of T cell differentiation;positive regulation of B cell differentiation;induction of apoptosis;glucose homeostasis;	metabolic process;	2	BAK1, SNCA
BCL2L14	BCL2L14;BCLG;	BCL2-like 14 (apoptosis facilitator)	cytosol;intracellular organelle;	protein binding;	regulation of apoptosis;	NONE	2	BCL2, BCL2L1
BCL2L11	BCL2L11;BAM;BIM;BOD;BimEL;BimL;BIM-alpha6;BIM-beta6;BIM-beta7;	BCL2-like 11 (apoptosis facilitator)	membrane;membrane fraction;	protein binding;	induction of apoptosis;apoptosis;positive regulation of apoptosis;	NONE	2	EGFR, MCL1
BIRC1	BIRC1;NAIP;psiNAIP;FLJ42520;NLRB1;	NLR family, apoptosis inhibitory protein	intracellular;	nucleotide binding;nucleoside-triphosphatase activity;ATP binding;	anti-apoptosis;nervous system development;apoptosis;	NONE	2	CASP2, CASP1
DCTN1	DCTN1;DAP-150;DP-150;P135;	dynactin 1 (p150, glued homolog, Drosophila)	dynein complex;cytoskeleton;microtubule;cytoplasm;	catalytic activity;motor activity;protein binding;	nervous system development;mitosis;	NONE	2	APC, CASP7
CAMLG	CAMLG;CAML;MGC163197;	calcium modulating ligand	endoplasmic reticulum;integral to membrane;membrane;	protein binding;	signal transduction;epidermal growth factor receptor signaling pathway;defense response;receptor recycling;	signal transduction;metabolic process;	2	GRN, MYC
PCNA	PCNA;MGC8367;	proliferating cell nuclear antigen	nucleus;DNA replication factor C complex;delta-DNA polymerase cofactor complex;cyclin-dependent protein kinase holoenzyme complex;PCNA complex;nuclear lamina;	DNA polymerase processivity factor activity;DNA binding;protein binding;MutLalpha complex binding;	DNA replication;regulation of DNA replication;phosphoinositide-mediated signaling;base-excision repair, gap-filling;regulation of progression through cell cycle;DNA repair;intracellular protein transport;cell proliferation;	DNA replication;signal transduction;DNA repair;protein transport;	2	MKI67, CTNNB1
CDKN1B	CDKN1B;CDKN4;KIP1;P27KIP1;	cyclin-dependent kinase inhibitor 1B (p27, Kip1)	nucleus;cytoplasm;	transforming growth factor beta receptor, cytoplasmic mediator activity;protein binding;cyclin-dependent protein kinase inhibitor activity;kinase activity;	negative regulation of epithelial cell proliferation;positive regulation of microtubule polymerization;negative regulation of cell motility;sensory perception of sound;regulation of cyclin-dependent protein kinase activity;negative regulation of cell proliferation;negative regulation of cyclin-dependent protein kinase activity;positive regulation of cell proliferation;cell cycle;cell cycle arrest…	cell cycle;	2	CDKN1A, BCL2
GHR	GHR;GHBP;	growth hormone receptor	integral to plasma membrane;membrane;extrinsic to membrane;	receptor activity;protein binding;growth hormone receptor activity;	growth;endocytosis;skeletal development;	transport;	2	BCL2, TP53
MMP1	MMP1;CLG;CLGN;	matrix metallopeptidase 1 (interstitial collagenase)	extracellular matrix (sensu Metazoa);extracellular space;	zinc ion binding;metallopeptidase activity;peptidase activity;interstitial collagenase activity;calcium ion binding;hydrolase activity;metalloendopeptidase activity;	collagen catabolic process;proteolysis;peptidoglycan metabolic process;	protein catabolic process;carbohydrate metabolic process;	2	MAPK11, IFNG
CASP7	CASP7;CMH-1;ICE-LAP3;MCH3;	caspase 7, apoptosis-related cysteine peptidase	mitochondrial membrane;endoplasmic reticulum membrane;cytoplasm;	cysteine-type peptidase activity;peptidase activity;protein binding;caspase activity;hydrolase activity;	heart development;apoptotic program;response to UV;release of cytochrome c from mitochondria;proteolysis;	protein catabolic process;	2	TNF, DCTN1
HSPA8	HSPA8;HSC54;HSC70;HSC71;HSP71;HSP73;HSPA10;LAP1;MGC29929;NIP71;MGC131511;	heat shock 70kDa protein 8	intracellular;cell surface;nucleus;	ATP binding;protein binding;unfolded protein binding;nucleotide binding;ATPase activity, coupled;	protein folding;response to unfolded protein;	metabolic process;response to stress;	2	BAG1, BAG3
SP1	SP1; TSFP1	Transcription factor Sp1	nucleus	protein homodimerization activity; RNA polymerase II transcription factor activity; sequence-specific DNA binding; transcription factor activity; transcriptional activator activity	positive regulation of global transcription from RNA polymerase II promoter; positive regulation of transcription, DNA-dependent	NONE	2	MAPK1, TERT
CYC1	CYC1	Cytochrome c1 heme protein, mitochondrial precursor	mitochondrion	electron transporter, transferring electrons from CoQH2-cytochrome c reductase complex and cytochrome c oxidase complex activity	NONE	NONE	2	BID, CYCS
AR	AKR1A1; ALDR1; ALR	Alcohol dehydrogenase [NADP+]	NONE	aldehyde reductase activity; electron carrier activity; protein binding	glucose metabolic process	NONE	2	NFKB1, APC
DIABLO	DIABLO;DIABLO-S;FLJ10537;FLJ25049;SMAC;SMAC3;	diablo homolog (Drosophila)	mitochondrion;cytoplasm;	protein binding;	induction of apoptosis via death domain receptors;induction of apoptosis;caspase activation via cytochrome c;apoptosis;induction of apoptosis by oxidative stress;	NONE	2	BIRC5, TRAF3
SREBF2	SREBF2;SREBP2;	sterol regulatory element binding transcription factor 2	Golgi apparatus;endoplasmic reticulum;integral to membrane;membrane;nucleus;Golgi stack;	protein binding;transcription regulator activity;RNA polymerase II transcription factor activity;transcription factor activity;DNA binding;	regulation of transcription from RNA polymerase II promoter;cholesterol metabolic process;regulation of transcription;steroid metabolic process;transcription;lipid metabolic process;	metabolic process;transcription;	2	MAPK3, CASP3
MAP3K7IP2	MAP3K7IP2;FLJ21885;KIAA0733;TAB2;	mitogen-activated protein kinase kinase kinase 7 interacting protein 2	intracellular;	zinc ion binding;metal ion binding;kinase activity;signal transducer activity;	positive regulation of I-kappaB kinase/NF-kappaB cascade;	NONE	1	BIRC4
FADD	FADD;GIG3;MGC8528;MORT1;	Fas (TNFRSF6)-associated via death domain	cytoplasm;	death receptor binding;signal transducer activity;protein binding;protein kinase binding;identical protein binding;	cell surface receptor linked signal transduction;apoptotic program;signal transduction;positive regulation of I-kappaB kinase/NF-kappaB cascade;regulation of apoptosis;induction of apoptosis via death domain receptors;antimicrobial humoral response (sensu Vertebrata);	signal transduction;	1	TNFSF10
LGALS3	LGALS3;CBP35;GAL3;GALBP;LGALS2;MAC2;GALIG;	lectin, galactoside-binding, soluble, 3 (galectin 3)	extracellular matrix (sensu Metazoa);extracellular region;plasma membrane;nucleus;cytoplasm;	IgE binding;protein binding;sugar binding;	extracellular matrix organization and biogenesis;skeletal development;	NONE	1	CLC
TRAF6	TRAF6;MGC:3310;RNF85;	TNF receptor-associated factor 6	ubiquitin ligase complex;	zinc ion binding;metal ion binding;signal transducer activity;ubiquitin-protein ligase activity;protein binding;	positive regulation of T cell cytokine production;ubiquitin cycle;regulation of apoptosis;signal transduction;positive regulation of I-kappaB kinase/NF-kappaB cascade;T cell receptor signaling pathway;protein polyubiquitination;positive regulation of T cell activation;activation of NF-kappaB-inducing kinase;protein ubiquitination;	metabolic process;signal transduction;	1	TNFRSF5
BAG5	BAG5;BAG-5;	BCL2-associated athanogene 5	NONE	catalytic activity;protein binding;unfolded protein binding;	apoptosis;protein folding;	metabolic process;	1	BCL2
BAG3	BAG3;BAG-3;BIS;CAIR-1;MGC104307;	BCL2-associated athanogene 3	cellular component unknown;cellular_component;cytosol;	protein binding;unfolded protein binding;Hsp70/Hsc70 protein regulator activity;	protein folding;anti-apoptosis;apoptosis;	metabolic process;	1	HSPA8
SNCA	SNCA;NACP;PARK1;PARK4;PD1;MGC110988;	synuclein, alpha (non A4 component of amyloid precursor)	synaptosome;cytoplasm;	protein binding;identical protein binding;	regulation of locomotion;synaptic vesicle transport;regulation of long-term neuronal synaptic plasticity;phospholipid metabolic process;dopamine biosynthetic process;central nervous system development;synaptic transmission, dopaminergic;response to drug;positive regulation of neurotransmitter secretion;anti-apoptosis;	transport;metabolic process;	1	BAD
VEGF	VEGF;MGC70609;VEGFA;VPF;VEGF-A;	vascular endothelial growth factor A	extracellular space;cytoplasm;extracellular matrix (sensu Metazoa);membrane;	heparin binding;extracellular matrix binding;vascular endothelial growth factor receptor binding;protein homodimerization activity;growth factor activity;	eye morphogenesis (sensu Mammalia);anti-apoptosis;mesoderm development;positive regulation of epithelial cell proliferation;vasculogenesis;response to hypoxia;multicellular organismal development;negative regulation of apoptosis;epithelial cell differentiation;angiogenesis;signal transduction;response to stress;nervous system development;cell migration;eye photoreceptor cell development;regulatio…	response to stress;signal transduction;	1	FGFR1
BIRC2	BIRC2;API1;HIAP2;Hiap-2;MIHB;RNF48;cIAP1;	baculoviral IAP repeat-containing 2	ubiquitin ligase complex;intracellular;	zinc ion binding;metal ion binding;signal transducer activity;ubiquitin-protein ligase activity;protein binding;	cell surface receptor linked signal transduction;positive regulation of I-kappaB kinase/NF-kappaB cascade;regulation of apoptosis;anti-apoptosis;protein ubiquitination;	signal transduction;metabolic process;	1	TRADD
CHUK	CHUK;IKBKA;IKK-alpha;IKK1;IKKA;NFKBIKA;TCF16;	conserved helix-loop-helix ubiquitous kinase	nucleus;cytoplasm;	ATP binding;protein serine/threonine kinase activity;protein kinase activity;nucleotide binding;transferase activity;IkappaB kinase activity;protein binding;protein-tyrosine kinase activity;kinase activity;	anatomical structure morphogenesis;osteoclast differentiation;immune response;morphogenesis of an epithelial sheet;I-kappaB phosphorylation;odontogenesis (sensu Vertebrata);protein amino acid phosphorylation;	protein amino acid phosphorylation;	1	CCND1
GZMB	GZMB;CCPI;CGL-1;CGL1;CSP-B;CSPB;CTLA1;CTSGL1;HLP;SECT;	granzyme B (granzyme 2, cytotoxic T-lymphocyte-associated serine esterase 1)	immunological synapse;nucleus;cytoplasm;	trypsin activity;peptidase activity;chymotrypsin activity;serine-type endopeptidase activity;hydrolase activity;granzyme B activity;	proteolysis;cleavage of lamin;apoptosis;cytolysis;	protein catabolic process;	1	SERPINB9
TGFB1	TGFB1;CED;DPD1;TGFB;	transforming growth factor, beta 1 (Camurati-Engelmann disease)	extracellular space;extracellular matrix (sensu Metazoa);	transforming growth factor beta receptor binding;protein binding;growth factor activity;transcriptional activator activity;	negative regulation of transcription;cell-cell signaling;anti-apoptosis;regulation of striated muscle development;positive regulation of transcription, DNA-dependent;positive regulation of isotype switching to IgA isotypes;negative regulation of progression through cell cycle;cell growth;organ morphogenesis;regulation of DNA binding;multicellular organismal development;cell death;germ cell migrat…	DNA metabolic process;signal transduction;protein amino acid phosphorylation;	1	CDKN1A
MSH2	MSH2;COCA1;FCC1;HNPCC;HNPCC1;	mutS homolog 2, colon cancer, nonpolyposis type 1 (E. coli)	nucleus;MutSbeta complex;MutSalpha complex;	DNA end binding;protein binding;dinucleotide repeat insertion binding;nucleotide binding;DNA binding;MutLalpha complex binding;single thymine insertion binding;single guanine insertion binding;ADP binding;ATPase activity;hypoxanthine phosphoribosyltransferase activity;single-stranded DNA binding;protein homodimerization activity;guanine/thymine mispair binding;ATP binding;oxidized purine DNA bind…	apoptosis;postreplication repair;maintenance of DNA repeat elements;response to magnesium ion;mismatch repair;somatic recombination of immunoglobulin gene segments;somatic hypermutation of immunoglobulin genes;cell cycle arrest;B cell differentiation;negative regulation of progression through cell cycle;purine nucleotide biosynthetic process;negative regulation of DNA recombination;response to X-…	DNA repair;DNA metabolic process;metabolic process;cell cycle;	1	TP53
TGFBR2	TGFBR2;HNPCC6;MFS2;RIIC;TGFR-2;TGFbeta-RII;AAT3;FAA3;TAAD2;	transforming growth factor, beta receptor II (70/80kDa)	integral to membrane;membrane;	ATP binding;transmembrane receptor protein serine/threonine kinase activity;protein kinase activity;manganese ion binding;transforming growth factor beta receptor activity, type II;nucleotide binding;transforming growth factor beta receptor activity;transferase activity;receptor activity;magnesium ion binding;protein binding;kinase activity;	protein amino acid dephosphorylation;transmembrane receptor protein serine/threonine kinase signaling pathway;positive regulation of cell proliferation;protein amino acid phosphorylation;	protein amino acid dephosphorylation;signal transduction;protein amino acid phosphorylation;	1	BAX
TGM2	TGM2;TG2;TGC;	transglutaminase 2 (C polypeptide, protein-glutamine-gamma-glutamyltransferase)	cytosol;intracellular;extracellular matrix (sensu Metazoa);membrane;	GTPase activity;GTP binding;ATP binding;protein-glutamine gamma-glutamyltransferase activity;calcium ion binding;transferase activity;acyltransferase activity;	anti-apoptosis;peptide cross-linking;G-protein coupled receptor protein signaling pathway;programmed cell death;positive regulation of cell adhesion;cytokine and chemokine mediated signaling pathway;cAMP-mediated signaling;isopeptide cross-linking via N6-(L-isoglutamyl)-L-lysine;	metabolic process;signal transduction;	1	CASP3
SERPINB9	SERPINB9;CAP-3;CAP3;PI9;	serpin peptidase inhibitor, clade B (ovalbumin), member 9	cytosol;cytoplasm;	serine-type endopeptidase inhibitor activity;protein binding;	signal transduction;anti-apoptosis;	signal transduction;	1	GZMB
BAG1	BAG1;	BCL2-associated athanogene	cytosol;nucleus;cytoplasm;	protein binding;unfolded protein binding;receptor signaling protein activity;	neuron differentiation;protein modification;cell surface receptor linked signal transduction;protein folding;anti-apoptosis;apoptosis;	metabolic process;signal transduction;	1	HSPA8
KRAS2	KRAS;C-K-RAS;K-RAS2A;K-RAS2B;K-RAS4A;K-RAS4B;KI-RAS;KRAS1;KRAS2;RASK2;NS3;	v-Ki-ras2 Kirsten rat sarcoma viral oncogene homolog	membrane fraction;intracellular;membrane;	protein binding;GTPase activity;nucleotide binding;GTP binding;	sensory perception of sound;small GTPase mediated signal transduction;regulation of progression through cell cycle;striated muscle cell differentiation;	signal transduction;	1	MAPK1
PDE5A	PDE5A;CGB-PDE;CN5A;PDE5;PDE5A1;	phosphodiesterase 5A, cGMP-specific	cellular component unknown;cellular_component;	zinc ion binding;catalytic activity;nucleotide binding;cGMP-specific phosphodiesterase activity;hydrolase activity;3',5'-cyclic-nucleotide phosphodiesterase activity;3',5'-cyclic-GMP phosphodiesterase activity;cGMP binding;magnesium ion binding;	signal transduction;biological_process;cGMP catabolic process;biological process unknown;cyclic nucleotide metabolic process;	signal transduction;metabolic process;biological process unknown;	1	CASP3
CDC42	CDC42;CDC42Hs;G25K;	cell division cycle 42 (GTP binding protein, 25kDa)	filopodium;cytoplasm;intracellular;plasma membrane;membrane;	GTPase activity;GTP binding;nucleotide binding;protein binding;	positive regulation of pseudopodium formation;small GTPase mediated signal transduction;macrophage differentiation;cell cycle;negative regulation of protein complex assembly;actin filament organization;actin cytoskeleton organization and biogenesis;regulation of cell growth;cell division;establishment and/or maintenance of cell polarity;regulation of progression through cell cycle;G1 phase;protei…	signal transduction;cell cycle;cell organization and biogenesis;protein transport;	1	TP53
MAP3K7IP1	MAP3K7IP1;MGC57664;TAB1;	mitogen-activated protein kinase kinase kinase 7 interacting protein 1	NONE	catalytic activity;protein binding;transforming growth factor beta receptor, cytoplasmic mediator activity;protein kinase activity;kinase activity;enzyme activator activity;	activation of MAPKKK activity;	NONE	1	CTNNB1
FGFR1	FGFR1;BFGFR;CEK;FLG;FLT2;KAL2;N-SAM;CD331;FGFBR;HBGFR;	fibroblast growth factor receptor 1 (fms-related tyrosine kinase 2, Pfeiffer syndrome)	membrane fraction;integral to plasma membrane;integral to membrane;membrane;	ATP binding;protein serine/threonine kinase activity;protein kinase activity;heparin binding;nucleotide binding;transferase activity;receptor activity;fibroblast growth factor receptor activity;protein binding;protein-tyrosine kinase activity;	salivary gland morphogenesis;fibroblast growth factor receptor signaling pathway;cell growth;cell maturation;MAPKKK cascade;negative regulation of apoptosis;angiogenesis;induction of an organ;embryonic limb morphogenesis;lung development;branching morphogenesis of a tube;skeletal development;inner ear morphogenesis;brain development;positive regulation of mesenchymal cell proliferation;protein am…	signal transduction;protein amino acid phosphorylation;	1	VEGF
ERBB2	ERBB2;HER-2;HER-2/neu;HER2;NEU;NGL;TKR1;c-erb B2;	v-erb-b2 erythroblastic leukemia viral oncogene homolog 2, neuro/glioblastoma derived oncogene homolog (avian)	extracellular region;cytoplasm;integral to membrane;membrane;plasma membrane;apical plasma membrane;	nucleotide binding;ErbB-3 class receptor binding;iron ion binding;receptor activity;receptor signaling protein tyrosine kinase activity;non-membrane spanning protein tyrosine kinase activity;transmembrane receptor protein tyrosine kinase activity;protein-tyrosine kinase activity;protein heterodimerization activity;protein serine/threonine kinase activity;identical protein binding;protein kinase a…	heart development;myelination;cell proliferation;positive regulation of epithelial cell proliferation;positive regulation of MAPK activity;nervous system development;phosphoinositide-mediated signaling;transmembrane receptor protein tyrosine kinase signaling pathway;peripheral nervous system development;mammary gland development;electron transport;protein amino acid phosphorylation;regulation of …	signal transduction;metabolic process;protein amino acid phosphorylation;	1	MYC
HCLS1	HCLS1;HS1;CTTNL;	hematopoietic cell-specific Lyn substrate 1	DNA-directed RNA polymerase II, core complex;nucleus;cytoplasm;	protein binding;SH3 domain binding;transcription factor activity;	positive regulation of tyrosine phosphorylation of STAT protein;intracellular signaling cascade;regulation of transcription, DNA-dependent;response to hormone stimulus;erythrocyte differentiation;positive regulation of cell proliferation;	signal transduction;	1	CASP3
WT1	WT1;GUD;WAGR;WIT-2;WT33;	Wilms tumor 1	nucleus;cytoplasm;intracellular;	nucleic acid binding;transcription factor activity;zinc ion binding;protein binding;metal ion binding;	metanephros development;positive regulation of transcription from RNA polymerase II promoter;regulation of transcription, DNA-dependent;mesonephros development;cell cycle;eye development (sensu Mammalia);transcription;negative regulation of progression through cell cycle;vasculogenesis;tissue development;epithelial cell differentiation;male gonad development;germ cell development;	cell cycle;transcription;	1	BCL2
HRAS	HRAS;HRAS1;K-ras;N-ras;RASH1;c-bas/has;	v-Ha-ras Harvey rat sarcoma viral oncogene homolog	intracellular;plasma membrane;membrane;Golgi stack;cytoplasm;	protein C-terminus binding;protein binding;GTPase activity;nucleotide binding;GTP binding;	cell surface receptor linked signal transduction;chemotaxis;organ morphogenesis;protein transport;small GTPase mediated signal transduction;cell motility;regulation of progression through cell cycle;	signal transduction;protein transport;	1	RAF1
NRAS	NRAS;N-ras;NRAS1;	neuroblastoma RAS viral (v-ras) oncogene homolog	intracellular;membrane;Golgi stack;	GTPase activity;nucleotide binding;GTP binding;	small GTPase mediated signal transduction;protein transport;regulation of progression through cell cycle;	signal transduction;protein transport;	1	CDKN2A
MKI67	MKI67;KIA;Ki-67;	antigen identified by monoclonal antibody Ki-67	nucleus;nucleolus;	nucleotide binding;protein binding;ATP binding;	cell proliferation;regulation of progression through cell cycle;cell cycle;	cell cycle;	1	PCNA
CCR5	CCR5;CC-CKR-5;CCCKR5;CD195;CKR-5;CKR5;CMKBR5;	chemokine (C-C motif) receptor 5	cytoplasm;endosome;integral to plasma membrane;plasma membrane;integral to membrane;membrane;cell surface;	C-C chemokine receptor activity;receptor activity;signal transducer activity;actin binding;coreceptor activity;rhodopsin-like receptor activity;G-protein coupled receptor activity;phosphoinositide phospholipase C activity;protein binding;	cell-cell signaling;elevation of cytosolic calcium ion concentration;G-protein coupled receptor protein signaling pathway;immune response;inflammatory response;signal transduction;cellular defense response;chemotaxis;	signal transduction;	1	PTK2
E2F1	E2F1;E2F-1;RBBP3;RBP3;	E2F transcription factor 1	transcription factor complex;nucleus;	protein binding;transcription corepressor activity;transcription factor activity;	negative regulation of transcription from RNA polymerase II promoter;regulation of transcription, DNA-dependent;G1 phase of mitotic cell cycle;transcription;cell cycle;cell proliferation;regulation of progression through cell cycle;apoptosis;	transcription;cell cycle;	1	IFNG
PEA15	PEA15;HMAT1;HUMMAT1H;MAT1;MAT1H;PEA-15;PED;	phosphoprotein enriched in astrocytes 15	microtubule associated complex;	sugar porter activity;protein binding;	negative regulation of glucose import;transport;anti-apoptosis;regulation of apoptosis;	transport;	1	MAPK1
CAPN2	CAPN2;CANPL2;CANPml;mCANP;FLJ39928;	calpain 2, (m/II) large subunit	intracellular;	calpain activity;protein binding;cysteine-type endopeptidase activity;calcium ion binding;	proteolysis;	protein catabolic process;	1	BCL2
IGFBP3	IGFBP3;BP-53;IBP3;	insulin-like growth factor binding protein 3	extracellular region;	protein tyrosine phosphatase activator activity;metal ion binding;insulin-like growth factor binding;	positive regulation of myoblast differentiation;negative regulation of signal transduction;regulation of cell growth;positive regulation of apoptosis;	NONE	1	IGF1
CDKN2A	CDKN2A;ARF;CDK4I;CDKN2;CMM2;INK4;INK4a;MLM;MTS1;TP16;p14;p14ARF;p16;p16INK4;p16INK4a;p19;	cyclin-dependent kinase inhibitor 2A (melanoma, p16, inhibits CDK4)	nucleus;cellular component unknown;cytoplasm;nucleolus;nucleoplasm;cellular_component;	DNA binding;cyclin-dependent protein kinase inhibitor activity;protein binding;kinase activity;	apoptosis;regulation of transcription, DNA-dependent;cell cycle;epidermis development;transcription;negative regulation of progression through cell cycle;regulation of cyclin-dependent protein kinase activity;rRNA processing;cell cycle checkpoint;negative regulation of cyclin-dependent protein kinase activity;cell aging;cell cycle arrest;negative regulation of cell proliferation;	cell cycle;transcription;RNA processing;	1	NRAS
RNF36	RNF36;Trif;HSD34;TRIM69;	tripartite motif-containing 69	ubiquitin ligase complex;	zinc ion binding;protein binding;ubiquitin-protein ligase activity;metal ion binding;	protein ubiquitination;	metabolic process;	1	BAX
DEDD	DEDD;CASP8IP1;DEDD1;DEFT;FLDED1;KE05;	death effector domain containing	nucleolus;nucleus;cytoplasm;	protein binding;DNA binding;	regulation of apoptosis;regulation of transcription, DNA-dependent;negative regulation of transcription;induction of apoptosis via death domain receptors;transcription;spermatogenesis;induction of apoptosis;	transcription;	1	CASP3
CASP4	CASP4;ICE(rel)II;ICEREL-II;ICH-2;Mih1/TX;TX;	caspase 4, apoptosis-related cysteine peptidase	intracellular;cytoplasm;	cysteine-type peptidase activity;peptidase activity;protein binding;hydrolase activity;caspase activity;	regulation of apoptosis;proteolysis;induction of apoptosis;apoptosis;	protein catabolic process;	1	CARD4
MMP9	MMP9;CLG4B;GELB;MMP-9;	matrix metallopeptidase 9 (gelatinase B, 92kDa gelatinase, 92kDa type IV collagenase)	extracellular matrix (sensu Metazoa);extracellular space;	zinc ion binding;collagenase activity;collagen binding;gelatinase B activity;calcium ion binding;hydrolase activity;metalloendopeptidase activity;	collagen catabolic process;macrophage differentiation;proteolysis;extracellular matrix organization and biogenesis;positive regulation of apoptosis;peptidoglycan metabolic process;skeletal development;	protein catabolic process;carbohydrate metabolic process;	1	TNF
PPP3CA	PPP3CA;CALN;CALNA;CALNA1;CCN1;CNA1;PPP2B;	protein phosphatase 3 (formerly 2B), catalytic subunit, alpha isoform	calcineurin complex;nucleus;Z disc;	zinc ion binding;calmodulin binding;calcium ion binding;iron ion binding;hydrolase activity;protein serine/threonine phosphatase activity;	G1/S transition of mitotic cell cycle;protein import into nucleus;calcium ion transport;response to stress;protein amino acid dephosphorylation;	protein transport;transport;response to stress;protein amino acid dephosphorylation;	1	FKBP8
CASP10	CASP10;ALPS2;FLICE2;MCH4;	caspase 10, apoptosis-related cysteine peptidase	NONE	cysteine-type peptidase activity;peptidase activity;protein binding;identical protein binding;caspase activity;hydrolase activity;	regulation of apoptosis;proteolysis;induction of apoptosis;	protein catabolic process;	1	TNFSF10
BLK	BLK;MGC10442;	B lymphoid tyrosine kinase	NONE	ATP binding;protein-tyrosine kinase activity;protein binding;transferase activity;nucleotide binding;protein serine/threonine kinase activity;protein kinase activity;kinase activity;	protein kinase cascade;intracellular signaling cascade;protein amino acid phosphorylation;	signal transduction;protein amino acid phosphorylation;	1	BCL2
HSPA1A	HSPA1A; HSPA1; HSPA1B	Heat shock 70 kDa protein 1	cytoplasm; endoplasmic reticulum; mitochondrion; nucleus	unfolded protein binding	anti-apoptosis; mRNA catabolic process; response to unfolded protein	NONE	1	BAG4
FKBP8	FKBP8;FKBP38;FKBPr38;	FK506 binding protein 8, 38kDa	integral to endoplasmic reticulum membrane;mitochondrial envelope;	isomerase activity;binding;	cell fate specification;intracellular signaling cascade;protein folding;eye development (sensu Mammalia);dorsal/ventral pattern formation;smoothened signaling pathway;	signal transduction;metabolic process;	1	PPP3CA
PTK2	PTK2;FADK;FAK;FAK1;pp125FAK;	PTK2 protein tyrosine kinase 2	lamellipodium;focal adhesion;apical plasma membrane;cytoskeleton;	ATP binding;protein serine/threonine kinase activity;protein kinase activity;nucleotide binding;transferase activity;binding;protein binding;protein-tyrosine kinase activity;kinase activity;SH2 domain binding;	microtubule cytoskeleton organization and biogenesis;integrin-mediated signaling pathway;establishment of nucleus localization;blood vessel development;extracellular matrix organization and biogenesis;negative regulation of organ size;protein amino acid phosphorylation;neuron migration;	cell organization and biogenesis;signal transduction;protein amino acid phosphorylation;	1	CCR5
RIPK1	RIPK1;FLJ39204;RIP;	receptor (TNFRSF)-interacting serine-threonine kinase 1	NONE	ATP binding;protein-tyrosine kinase activity;receptor activity;signal transducer activity;protein binding;transferase activity;nucleotide binding;protein serine/threonine kinase activity;protein kinase activity;kinase activity;	positive regulation of I-kappaB kinase/NF-kappaB cascade;signal transduction;apoptosis;protein amino acid phosphorylation;	signal transduction;protein amino acid phosphorylation;	1	TRAF3
HRK	HRK;DP5;HARAKIRI;	harakiri, BCL2 interacting protein (contains only BH3 domain)	NONE	protein binding;	induction of apoptosis;negative regulation of survival gene product activity;regulation of apoptosis;	NONE	1	BCL2A1
PICALM	PICALM;CALM;CLTH;LAP;	phosphatidylinositol binding clathrin assembly protein	Golgi apparatus;coated pit;Golgi stack;	phosphatidylinositol binding;phospholipid binding;clathrin binding;	hemopoiesis;protein complex assembly;receptor-mediated endocytosis;	metabolic process;transport;	1	CASP3
BNIP3L	BNIP3L;BNIP3a;NIX;	BCL2/adenovirus E1B 19kDa interacting protein 3-like	endoplasmic reticulum;integral to membrane;membrane;nuclear envelope;nucleus;mitochondrion;mitochondrial envelope;	protein heterodimerization activity;lamin binding;protein binding;protein homodimerization activity;	negative regulation of survival gene product activity;defense response to virus;negative regulation of apoptosis;positive regulation of apoptosis;induction of apoptosis;apoptosis;	response to stress;	1	BCL2
GSK3B	GSK3B;	glycogen synthase kinase 3 beta	NONE	ATP binding;NF-kappaB binding;protein-tyrosine kinase activity;protein binding;transferase activity;nucleotide binding;protein serine/threonine kinase activity;protein kinase activity;glycogen synthase kinase 3 activity;	glycogen metabolic process;Wnt receptor signaling pathway;protein amino acid phosphorylation;	carbohydrate metabolic process;signal transduction;protein amino acid phosphorylation;	1	CTNNB1
HSPE1	HSPE1;CPN10;GROES;HSP10;	heat shock 10kDa protein 1 (chaperonin 10)	mitochondrion;	chaperone binding;ATP binding;unfolded protein binding;	caspase activation;response to unfolded protein;protein folding;	response to stress;metabolic process;	1	CASP3
MAP3K14	MAP3K14;FTDCR1B;HS;HSNIK;NIK;	mitogen-activated protein kinase kinase kinase 14	NONE	ATP binding;protein-tyrosine kinase activity;protein binding;transferase activity;nucleotide binding;protein serine/threonine kinase activity;protein kinase activity;kinase activity;	protein amino acid phosphorylation;	protein amino acid phosphorylation;	1	EGFR
ADPRT	PARP1;ADPRT;ADPRT1;PARP;PARP-1;PPOL;pADPRT-1;	poly (ADP-ribose) polymerase family, member 1	nucleus;nucleolus;intracellular;nuclear envelope;	DNA binding;NAD+ ADP-ribosyltransferase activity;NAD binding;transferase activity, transferring glycosyl groups;zinc ion binding;protein binding;metal ion binding;identical protein binding;	telomere maintenance;protein amino acid ADP-ribosylation;transcription from RNA polymerase II promoter;DNA metabolic process;base-excision repair;DNA repair;regulation of growth rate;	cell organization and biogenesis;metabolic process;transcription;DNA metabolic process;DNA repair;	1	BAX
RARG	RARG;NR1B3;RARC;	retinoic acid receptor, gamma	nucleus;transcription factor complex;	DNA binding;retinoic acid receptor activity;steroid hormone receptor activity;ligand-dependent nuclear receptor activity;sequence-specific DNA binding;transcription factor activity;receptor activity;zinc ion binding;protein binding;metal ion binding;	positive regulation of transcription from RNA polymerase II promoter;regulation of transcription, DNA-dependent;transcription;multicellular organismal development;embryonic eye morphogenesis;positive regulation of apoptosis;	transcription;	1	BAX
PML	PML;MYL;PP8675;RNF71;TRIM19;	promyelocytic leukemia	nucleus;ubiquitin ligase complex;PML body;insoluble fraction;nucleoplasm;intracellular;nuclear matrix;	nucleic acid binding;transcription factor activity;calcium ion binding;ubiquitin-protein ligase activity;catalytic activity;transcription coactivator activity;transcription cofactor activity;protein heterodimerization activity;zinc ion binding;protein binding;metal ion binding;transcriptional repressor activity;	induction of apoptosis;DNA damage response, signal transduction by p53 class mediator resulting in cell cycle arrest;apoptosis;protein complex assembly;regulation of transcription, DNA-dependent;transcription;PML body organization and biogenesis;positive regulation of histone deacetylation;DNA damage response, signal transduction by p53 class mediator resulting in induction of apoptosis;cell agin…	metabolic process;transcription;cell organization and biogenesis;DNA repair;biological process unknown;	1	TP53
