# Supplementary material for: Construction of a cancer-perturbed protein-protein interaction network for discovery of apoptosis drug targets
Source: BMC Syst Biol. 2008 Jun 30;2:56. doi: 10.1186/1752-0509-2-56 (PMC2488323; doi:10.1186/1752-0509-2-56)
Supplement: Additional file 4 — Supplementary Table 4. Eighty-six BCL2-interacting proteins identified from our results, the HPRD (Human Protein Reference Database), and literature review. [file 1752-0509-2-56-S4.xls]

## Sheet: BCL2 interactive proteins
Supplementary Table 4 Eighty-six BCL2-interacting proteins identified from our results, the HPRD (Human Protein Reference Database), and literature review
BCL-2 Interactive Proteins	PPIs in normal cells	HPRD	Literature Review
TNF	1	0	[1]
IGFBP3	1	0	[2]
CCR5	1	0	[3]
CAMLG	0	0	[4]
BAG3	1	1
WT1	1	0	[5]
MAPK3	0	0	[6]
BAG4	1	1
TOMM20	0	1
BCL2L14	1	1
DEK	1	0	[4]
NRAS	0	1
GRN	1	0	[4]
TGM2	0	0	[7]
FKBP8	0	1
ADPRT	1	1
NPM1	1	0	[4]
MYC	1	0	[4]
ADM	0	0	[8]
ALK	1	0	[9]
CDH2	0	0	[10]
DAPK1	1	0	[4]
CD69	1	0	[11]
NFKB2	1	0	[12]
BNIP1	0	1
BAG1	1	1
BCR	1	0	[13]
KITLG	0	0	[14]
RAF1	1	1
MSH2	1	0	[15]
EGFR	0	0	[15]
CEBPB	NULL	0	[16]
BAG2	0	0
BLK	1	1
SERPINB9	0	0	[9]
RASD1	1	1
PPP3CA	0	1
BAG5	1	0
BCL2L1	1	0	[17]
BID	1	1
FGFR1	1	0	[4]
TERT	1	0	1
CAPN2	1	0	[18]
ITM2B	1	1
TNFRSF6	1	0	[19]
HSPA1A	1	1
PKMYT1	0	1
TP53	0	0	[20]
CDH1	1	0	[21]
GHR	1	0	[22]
PCNA	0	0	1
SMN1	0	1
TEGT	0	1
CYCS	1	1
ERBB2	1	0	[23]
MITF	0	0	[24]
MKI67	1	0	[21]
ABCB1	0	0	[25]
KRAS2	1	1
IGF1	1	0	[26]
PPP2CA	0	0	[27]
BCL6	0	0	[28]
BCL2L11	1	1
CSF1R	1	0	[4]
ZNF384	0	0	[29]
HRK	0	1
CDKN1B	1	0	[30]
MAPK1	1	0	[6]
HRAS	0	1
RTN4	0	1
PSEN1	0	1
TGFB1	1	0	[30]
BNIP3L	1	1
PPP2R5A	0	1
CEBPA	0	0	[16]
BNIP3	0	1
MAP3K1	1	0	[31]
VEGF	0	0	[32]
CLC	1	0	[4]
BAK1	0	1	[33]
CASP3	1	1	[34]
BAX	1	1	[35]
PIN1		1	[36]
BIK	1	1
BNIP2		1	[37]
BAD	0	1	[38]
References:
1. Sasson R, Winder N, Kees S, Amsterdam A: Induction of apoptosis in granulosa cells by TNF alpha and its attenuation by glucocorticoids involve modulation of Bcl-2. Biochem Biophys Res Commun 2002, 294:51-59.
2. Rajah R, Lee KW, Cohen P: Insulin-like growth factor binding protein-3 mediates tumor necrosis factor-alpha-induced apoptosis: role of Bcl-2 phosphorylation. Cell Growth Differ 2002, 13:163-171.
3. Zaunders JJ, Moutouh-de Parseval L, Kitada S, Reed JC, Rought S, Genini D, Leoni L, Kelleher A, Cooper DA, Smith DE, et al: Polyclonal proliferation and apoptosis of CCR5+ T lymphocytes during primary human immunodeficiency virus type 1 infection: regulation by interleukin (IL)-2, IL-15, and Bcl-2. J Infect Dis 2003, 187:1735-1747.
4. Larramendy ML, Niini T, Elonen E, Nagy B, Ollila J, Vihinen M, Knuutila S: Overexpression of translocation-associated fusion genes of FGFRI, MYC, NPMI, and DEK, but absence of the translocations in acute myeloid leukemia. A microarray analysis. Haematologica 2002, 87:569-577.
5. Karakas T, Miething CC, Maurer U, Weidmann E, Ackermann H, Hoelzer D, Bergmann L: The coexpression of the apoptosis-related genes bcl-2 and wt1 in predicting survival in adult acute myeloid leukemia. Leukemia 2002, 16:846-854.
6. Choi IJ, Kim JS, Kim JM, Jung HC, Song IS: Effect of inhibition of extracellular signal-regulated kinase 1 and 2 pathway on apoptosis and bcl-2 expression in Helicobacter pylori-infected AGS cells. Infect Immun 2003, 71:830-837.
7. Ehrmann J, Jr., Kolek A, Kod'ousek R, Zapletalova J, Lisova S, Murray PG, Drabek J, Kolar Z: Immunohistochemical study of the apoptotic mechanisms in the intestinal mucosa during children's coeliac disease. Virchows Arch 2003, 442:453-461.
8. Li Z, Takeuchi S, Ohara N, Maruo T: Paradoxically abundant expression of Bcl-2 and adrenomedullin in invasive cervical squamous carcinoma. Int J Clin Oncol 2003, 8:83-89.
9. ten Berge RL, Meijer CJ, Dukers DF, Kummer JA, Bladergroen BA, Vos W, Hack CE, Ossenkoppele GJ, Oudejans JJ: Expression levels of apoptosis-related proteins predict clinical outcome in anaplastic large cell lymphoma. Blood 2002, 99:4540-4546.
10. Tran NL, Adams DG, Vaillancourt RR, Heimark RL: Signal transduction from N-cadherin increases Bcl-2. Regulation of the phosphatidylinositol 3-kinase/Akt pathway by homophilic adhesion and actin cytoskeletal organization. J Biol Chem 2002, 277:32905-32914.
11. Foerster M, Haefner D, Kroegel C: Bcl-2-mediated regulation of CD69-induced apoptosis of human eosinophils: identification and characterization of a novel receptor-induced mechanism and relationship to CD95-transduced signalling. Scand J Immunol 2002, 56:417-428.
12. Viatour P, Bentires-Alj M, Chariot A, Deregowski V, de Leval L, Merville MP, Bours V: NF- kappa B2/p100 induces Bcl-2 expression. Leukemia 2003, 17:1349-1356.
13. Jaiswal S, Traver D, Miyamoto T, Akashi K, Lagasse E, Weissman IL: Expression of BCR/ABL and BCL-2 in myeloid progenitors leads to myeloid leukemias. Proc Natl Acad Sci U S A 2003, 100:10002-10007.
14. Zeuner A, Pedini F, Signore M, Testa U, Pelosi E, Peschle C, De Maria R: Stem cell factor protects erythroid precursor cells from chemotherapeutic agents via up-regulation of BCL-2 family proteins. Blood 2003, 102:87-93.
15. Stark AM, Witzel P, Strege RJ, Hugo HH, Mehdorn HM: p53, mdm2, EGFR, and msh2 expression in paired initial and recurrent glioblastoma multiforme. J Neurol Neurosurg Psychiatry 2003, 74:779-783.
16. Heckman CA, Wheeler MA, Boxer LM: Regulation of Bcl-2 expression by C/EBP in t(14;18) lymphoma cells. Oncogene 2003, 22:7891-7899.
17. Derenne S, Monia B, Dean NM, Taylor JK, Rapp MJ, Harousseau JL, Bataille R, Amiot M: Antisense strategy shows that Mcl-1 rather than Bcl-2 or Bcl-x(L) is an essential survival protein of human myeloma cells. Blood 2002, 100:194-199.
18. Gil-Parrado S, Fernandez-Montalvan A, Assfalg-Machleidt I, Popp O, Bestvater F, Holloschi A, Knoch TA, Auerswald EA, Welsh K, Reed JC, et al: Ionomycin-activated calpain triggers apoptosis. A probable role for Bcl-2 family members. J Biol Chem 2002, 277:27217-27226.
19. Gregorc V, Ludovini V, Pistola L, Darwish S, Floriani I, Bellezza G, Sidoni A, Cavaliere A, Scheibel M, De Angelis V, et al: Relevance of p53, bcl-2 and Rb expression on resistance to cisplatin-based chemotherapy in advanced non-small cell lung cancer. Lung Cancer 2003, 39:41-48.
20. Koty PP, Zhang H, Franklin WA, Yousem SA, Landreneau R, Levitt ML: In vivo expression of p53 and Bcl-2 and their role in programmed cell death in premalignant and malignant lung lesions. Lung Cancer 2002, 35:155-163.
21. Fricke E, Keller G, Becker I, Rosivatz E, Schott C, Plaschke S, Rudelius M, Hermannstadter C, Busch R, Hofler H, et al: Relationship between E-cadherin gene mutation and p53 gene mutation, p53 accumulation, Bcl-2 expression and Ki-67 staining in diffuse-type gastric carcinoma. Int J Cancer 2003, 104:60-65.
22. Stanimirovic A, Cupic H, Bosnjak B, Kruslin B, Belicza M: Expression of p53, bcl-2 and growth hormone receptor in actinic keratosis, hypertrophic type. Arch Dermatol Res 2003, 295:102-108.
23. Nagler RM, Kerner H, Ben-Eliezer S, Minkov I, Ben-Itzhak O: Prognostic role of apoptotic, Bcl-2, c-erbB-2 and p53 tumor markers in salivary gland malignancies. Oncology 2003, 64:389-398.
24. McGill GG, Horstmann M, Widlund HR, Du J, Motyckova G, Nishimura EK, Lin YL, Ramaswamy S, Avery W, Ding HF, et al: Bcl2 regulation by the melanocyte master regulator Mitf modulates lineage survival and melanoma cell viability. Cell 2002, 109:707-718.
25. Pituch-Noworolska A, Hajto B, Balwierz W, Klus K: Induction of apoptosis and bcl-2 expression in acute lymphoblastic leukaemia and non-Hodgkin's lymphoma in children. Haematologia (Budap) 2001, 31:191-207.
26. Beierle EA, Strande LF, Chen MK: Insulin-like growth factor-I protects neuroblastoma against starvation-induced apoptosis and is associated with increased Bcl-2 expression. J Pediatr Surg 2002, 37:472-476.
27. Ruvolo PP, Clark W, Mumby M, Gao F, May WS: A functional role for the B56 alpha-subunit of protein phosphatase 2A in ceramide-mediated regulation of Bcl2 phosphorylation status and function. J Biol Chem 2002, 277:22847-22852.
28. Bellido M, Capello D, Altes A, Estivill C, Gaidano G, Pujol R, Bordes R, Baiget M, Saglio G, Sierra J, Nomdedeu JF: Bcl-6 p53 mutations in lymphomas carrying the bcl-2/Jh rearrangement. Haematologica 2002, 87:908-917.
29. Graflund M, Sorbe B, Karlsson M: MIB-1, p53, bcl-2, and WAF-1 expression in pelvic lymph nodes and primary tumors in early stage cervical carcinomas: correlation with clinical outcome. Int J Oncol 2002, 20:1041-1047.
30. Marone M, Bonanno G, Rutella S, Leone G, Scambia G, Pierelli L: Survival and cell cycle control in early hematopoiesis: role of bcl-2, and the cyclin dependent kinase inhibitors P27 and P21. Leuk Lymphoma 2002, 43:51-57.
31. Pardo OE, Arcaro A, Salerno G, Raguz S, Downward J, Seckl MJ: Fibroblast growth factor-2 induces translational regulation of Bcl-XL and Bcl-2 via a MEK-dependent pathway: correlation with resistance to etoposide-induced apoptosis. J Biol Chem 2002, 277:12040-12046.
32. Beierle EA, Strande LF, Chen MK: VEGF upregulates Bcl-2 expression and is associated with decreased apoptosis in neuroblastoma cells. J Pediatr Surg 2002, 37:467-471.
33. Wu X, Blanck A, Olovsson M, Henriksen R, Lindblom B: Expression of Bcl-2, Bcl-x, Mcl-1, Bax and Bak in human uterine leiomyomas and myometrium during the menstrual cycle and after menopause. J Steroid Biochem Mol Biol 2002, 80:77-83.
34. Tomicic MT, Thust R, Kaina B: Ganciclovir-induced apoptosis in HSV-1 thymidine kinase expressing cells: critical role of DNA breaks, Bcl-2 decline and caspase-9 activation. Oncogene 2002, 21:2141-2153.
35. Scopa CD, Vagianos C, Kardamakis D, Kourelis TG, Kalofonos HP, Tsamandas AC: bcl-2/bax ratio as a predictive marker for therapeutic response to radiotherapy in patients with rectal cancer. Appl Immunohistochem Mol Morphol 2001, 9:329-334.
36. Basu A, Das M, Qanungo S, Fan XJ, DuBois G, Haldar S: Proteasomal degradation of human peptidyl prolyl isomerase pin1-pointing phospho Bcl2 toward dephosphorylation. Neoplasia 2002, 4:218-227.
37. Qin W, Hu J, Guo M, Xu J, Li J, Yao G, Zhou X, Jiang H, Zhang P, Shen L, et al: BNIPL-2, a novel homologue of BNIP-2, interacts with Bcl-2 and Cdc42GAP in apoptosis. Biochem Biophys Res Commun 2003, 308:379-385.
38. Cho YS, Kim MK, Tan L, Srivastava R, Agrawal S, Cho-Chung YS: Protein kinase A RIalpha antisense inhibition of PC3M prostate cancer cell growth: Bcl-2 hyperphosphorylation, Bax up-regulation, and Bad-hypophosphorylation. Clin Cancer Res 2002, 8:607-614.

## Sheet: False-negative and positive
				False-positive: I
				False-negative: II, III & VI
Classification	Explanations	Members
I	One BCL2-interactive proteins only in our result	BAG5
II	Fourteen BCL2-interactive proteins only in HRPD	TOMM20, NRAS, FKBP8, BNIP1, PPP3CA, PKMYT1, SMN1, TEGT, HRK, HRAS, RTN4, PSEN1, PPP2R5A, BNIP3
III	Eighteen BCL2-interactive proteins only in literature evidences	CAMLG, MAPK3, TGM2, ADM, CDH2, KITLG, EGFR, CEBPB, SERPINB9, TP53, PCNA, MITF, ABCB1, PPP2CA, BCL6, ZNF384, CEBPA, VEGF
IV	Sixteen BCL2-interactive proteins in our results and HPRD	BAG3, BAG4, BCL2L14, ADPRT, BAG1, RAF1, BLK, RASD1, BID, ITM2B, HSPA1A, CYCS, KRAS2, BCL2L11, BNIP3L, BIK
V	Thirty BCL2-interactive proteins in our results and literature evidences	TNF, IGFBP3, CCR5, WT1, DEK, GRN, NPM1, MYC, ALK, DAPK1, CD69, NFKB2, BCR, MSH2, BCL2L1, FGFR1, TERT, CAPN2, TNFRSF6, CDH1, GHR, ERBB2, MKI67, IGF1, CSF1R, CDKN1B, MAPK1, TGFB1, MAP3K1, CLC
VI	Four BCL2-interactive proteins in HPRD and literature evidences	BAK1, PIN1, BNIP2, BAD
VII	Two BCL2-interactive proteins in our results, HPRD and literature evidences	CASP3, BAX
False-positive rates=1/86=1.16%
False-negative rates=(14+18+4)/86=41.87%
