# Supplementary material for: Construction of a cancer-perturbed protein-protein interaction network for discovery of apoptosis drug targets
Source: BMC Syst Biol. 2008 Jun 30;2:56. doi: 10.1186/1752-0509-2-56 (PMC2488323; doi:10.1186/1752-0509-2-56)
Supplement: Additional file 6 — Supplementary Table 6. Dynamic caspase protein-protein interactions in normal human primary lung fibroblasts. [file 1752-0509-2-56-S6.xls]

## Sheet: Supplementary Table 6
Supplementary Table 6 Dynamic caspase protein-protein interactions in normal human primary lung fibroblasts
PPI (ER stress)		0~8hours			4~36hours
Protein A	Protein B	1st	2nd	Results	1st	2nd	Results
CASP3	BAX	1	1	1	1	1	1
CASP3	TGM2	1	1	1	1	1	1
CASP3	SREBF2	1	1	1	1	1	1
CASP3	BCL2	1	1	1	0	1	0
CASP3	CASP7	1	0	0	1	1	1
CASP3	IFNG	0	1	0	1	1	1
CASP3	CFLAR	1	1	1	1	1	1
CASP3	GORASP1	1	1	1	1	0	0
CASP3	PTBP1	1	1	1	0	1	0
CASP3	DFFA	1	0	0	0	1	0
CASP3	PARG	0	1	0	1	1	1
CASP3	HSPE1	0	1	0	0	1	0
CASP3	BIRC3	1	1	1	1	1	1
CASP3	BIRC4	1	1	1	1	1	1
CASP3	NFE2L2	0	1	0	0	1	0
CASP3	BCL2L1	1	1	1	0	1	0
CASP3	MPO	1	1	1	0	1	0
CASP3	CDC6	1	1	1	1	1	1
CASP3	HSPB2	0	1	0	1	1	1
CASP3	TRAF1	1	0	0	0	1	0
CASP3	BIRC5	1	1	1	0	1	0
CASP3	DCTN1	0	1	0	0	1	0
CASP3	CAT	0	1	0	0	1	0
CASP3	PTK2	0	1	0	0	1	0
CASP3	PICALM	0	1	0	1	1	1
CASP3	DEDD	1	1	1	1	1	1
CASP3	GSK3B	0	1	0	0	1	0
CASP3	CASP2	1	1	1	0	1	0
CASP3	CYC1	1	1	1	0	1	0
CASP3	ARHGDIB	1	1	1	0	1	0
CASP3	PLSCR1	0	1	0	0	1	0
CASP3	BAK1	1	1	1	0	1	0
CASP3	AR	1	1	1	1	1	1
CASP3	TNF	1	1	1	0	1	0
CASP3	DCC	1	1	1	0	1	0
CASP3	CTSC	0	0	0	0	1	0
CASP3	HRK	0	1	0	0	1	0
CASP3	HCLS1	0	1	0	0	1	0
CASP3	CASP6	1	1	1	0	1	0
CASP3	BIRC2	0	1	0	0	1	0
CASP3	TRAF3	1	0	0	0	0	0
CASP3	PDE5A	1	1	1	0	1	0
CASP3	SERPINB9	1	1	1	0	1	0
CASP3	CDKN2A	1	1	1	1	1	1
CASP3	BID	0	1	0	1	1	1
CASP3	CASP1	1	1	1	0	1	0
CASP3	IGF1	0	1	0	0	1	0
CASP3	CASP9	1	0	0	1	1	1
CASP3	EIF4B	1	1	1	1	0	0
CASP3	ALK	1	1	1	1	1	1
CASP3	PTEN	1	1	1	0	1	0
CASP3	PRKCD	0	1	0	0	0	0
CASP9	BAX	0	1	0	1	1	1
CASP9	TP53	1	1	1	1	1	1
CASP9	CARD4	1	1	1	0	1	0
CASP9	CASP2	1	1	1	1	1	1
CASP9	CARD12	0	0	0	0	1	0
CASP9	TNF	1	0	0	1	1	1
CASP9	BIRC3	1	1	1	1	1	1
CASP9	CASP6	1	1	1	1	1	1
CASP9	DCC	1	1	1	1	1	1
CASP9	GZMB	1	0	0	1	1	1
CASP9	BIRC4	1	1	1	1	1	1
CASP9	BCL2L1	1	0	0	1	1	1
CASP9	CASP7	1	1	1	1	1	1
CASP9	CYCS	0	1	0	0	1	0
CASP9	DFFA	1	1	1	0	1	0
CASP9	MAPK3	1	1	1	1	1	1
CASP9	BIRC2	1	1	1	1	1	1
CASP9	BIRC5	1	0	0	1	1	1
CASP9	NALP1	1	0	0	1	1	1
CASP9	DIABLO	1	0	0	1	0	0
CASP9	MAPK1	1	1	1	1	1	1
CASP9	BIRC1	0	1	0	0	1	0
CASP9	CASP9*CASP9	1		1	1		1
CASP1	BAX	1	0	0	1	0	0
CASP1	CARD12	0	1	0	1	1	1
CASP1	CFLAR	1	1	1	1	0	0
CASP1	APP	1	0	0	1	1	1
CASP1	BIRC1	1	1	1	1	1	1
CASP1	CASP4	1	1	1	1	1	1
CASP1	CRADD	1	1	1	1	1	1
CASP1	CASP2	1	1	1	1	1	1
CASP1	EGFR	1	1	1	1	0	0
CASP1	NALP1	1	1	1	1	1	1
CASP1	MALT1	1	0	0	0	1	0
CASP1	TGFBR2	1	0	0	1	1	1
CASP1	NFE2L2	1	1	1	0	1	0
CASP1	CARD4	1	1	1	1	1	1
CASP1	TP53	1	1	1	1	1	1
CASP2	CARD4	1	1	1	1	1	1
CASP2	CARD12	1	1	1	1	0	0
CASP2	RNF36	1	0	0	1	1	1
CASP2	BAX	1	1	1	1	1	1
CASP2	PML	0	1	0	1	1	1
CASP2	CRADD	1	1	1	1	0	0
CASP2	DCTN1	1	1	1	1	1	1
CASP2	CASP6	1	1	1	1	1	1
CASP2	BIRC1	1	1	1	1	0	0
CASP2	BID	1	1	1	0	1	0
CASP2	CASP7	1	0	0	0	1	0
CASP2	NALP1	1	0	0	0	1	0
CASP10	FADD	1	1	1	1	1	1
CASP10	CFLAR	1	1	1	0	1	0
CASP10	DEDD	1	1	1	1	1	1
CASP10	TNFRSF6	0	0	0	1	1	1
CASP10	DEDD2	1	1	1	1	0	0
CASP10	TNFSF10	1	1	1	0	1	0
CASP7	RNF7	1	0	0	1	0	0
CASP7	GORASP1	1	0	0	1	1	1
CASP7	CASP6	1	1	1	1	1	1
CASP7	TNF	1	1	1	0	1	0
CASP7	BIRC5	1	1	1	1	1	1
CASP7	BIRC2	1	1	1	1	1	1
CASP7	DCTN1	1	1	1	1	0	0
CASP7	BIRC3	1	1	1	1	1	1
CASP7	BIRC4	1	0	0	1	1	1
CASP6	TP53	0	1	0	1	1	1
CASP6	CHD3	1	1	1	1	1	1
CASP4	BIRC3	1	1	1	1	1	1
CASP4	BIRC2	1	1	1	1	1	1
CASP4	SERPINB9	1	1	1	1	1	1
CASP4	CARD12	1	1	1	1	1	1
CASP4	CARD4	1	1	1	1	1	1
CASP4	BIRC1	1	1	1	1	0	0
BAX	BAK1	1	1	1	1	1	1
BAX	CDKN2A	1	1	1	1	1	1
BAX	BCL2	1	1	1	1	1	1
BAX	PML	1	1	1	1	1	1
BAX	APP	1	1	1	1	1	1
BAX	BCL2L1	0	1	0	1	1	1
BAX	TP53	1	1	1	1	1	1
BAX	TNFRSF6	1	1	1	1	1	1
BAX	RNF36	1	1	1	1	1	1
BAX	BID	1	1	1	1	1	1
BAX	TGFBR2	0	1	0	1	1	1
BAX	TNFSF10	1	1	1	0	1	0
BAX	Bax*Bax	1		1	1		1
TGM2	TNFRSF6	1	1	1	0	1	0
TGM2	BCL2	1	0	0	1	1	1
SREBF2	MAPK1	1	1	1	1	0	0
SREBF2	MAPK3	1	1	1	1	1	1
BCL2	TNF	1	1	1	1	1	1
BCL2	MAPK3	1	1	1	1	0	0
BCL2	ALK	1	0	0	1	1	1
BCL2	EGFR	1	1	1	1	1	1
BCL2	SERPINB9	1	1	1	0	1	0
BCL2	BCL2L1	1	1	1	1	1	1
BCL2	BID	1	1	1	1	1	1
BCL2	TNFRSF6	0	1	0	0	1	0
BCL2	TP53	1	1	1	1	1	1
BCL2	CDKN2A	1	1	1	1	0	0
BCL2	CYCS	1	0	0	0	1	0
BCL2	IGF1	1	1	1	0	1	0
BCL2	HRK	1	1	1	1	0	0
BCL2	MAPK1	1	1	1	1	1	1
BCL2	BAK1	0	1	0	1	1	1
IFNG	TNF	1	0	0	1	1	1
IFNG	TNFSF10	1	0	0	1	1	1
IFNG	HSPB2	1	0	0	1	1	1
IFNG	CARD4	1	1	1	1	1	1
CFLAR	BCL2L1	1	0	0	1	1	1
CFLAR	TNFRSF6	0	1	0	1	1	1
CFLAR	DEDD2	1	1	1	1	1	1
CFLAR	FADD	1	1	1	1	1	1
CFLAR	DEDD	0	1	0	1	1	1
CFLAR	TNFSF10	1	1	1	1	1	1
CFLAR	BIRC2	0	1	0	1	1	1
CFLAR	TRAF1	1	1	1	1	1	1
BIRC3	CARD12	1	1	1	1	1	1
BIRC3	DIABLO	1	1	1	1	1	1
BIRC3	CARD4	0	1	0	1	0	0
BIRC3	BIRC2	1	1	1	1	0	0
BIRC3	MALT1	1	0	0	1	1	1
BIRC3	PRKCD	1	1	1	1	1	1
BIRC3	TRAF1	1	0	0	1	1	1
BIRC3	BIRC4	1	1	1	0	1	0
BIRC3	BIRC1	1	1	1	1	1	1
BIRC4	DIABLO	1	1	1	1	1	1
BIRC4	BIRC5	0	1	0	1	1	1
BIRC4	BIRC2	1	1	1	1	1	1
BIRC4	BCL2L1	1	1	1	1	1	1
BCL2L1	HRK	1	1	1	1	1	1
BCL2L1	CYCS	1	1	1	1	0	0
BCL2L1	BAK1	1	1	1	1	1	1
BCL2L1	TNFRSF6	1	1	1	1	1	1
HSPB2	PTK2	1	0	0	0	1	0
TRAF1	TNFRSF6	1	1	1	1	1	1
TRAF1	BIRC2	1	1	1	1	1	1
BIRC5	BIRC2	1	0	0	1	1	1
BIRC5	DIABLO	1	1	1	1	1	1
BIRC5	TP53	1	0	0	1	0	0
CAT	IGF1	1	1	1	1	1	1
PTK2	GSK3B	1	1	1	1	1	1
PTK2	EGFR	1	1	1	1	1	1
PTK2	PTEN	1	1	1	1	1	1
DEDD	DEDD2	0	1	0	1	1	1
DEDD	FADD	1	1	1	1	1	1
GSK3B	TP53	1	1	1	1	0	0
GSK3B	IGF1	1	1	1	1	1	1
PLSCR1	EGFR	1	1	1	1	1	1
BAK1	BID	1	1	1	1	1	1
BAK1	BAK1*BAK1	1		1	1		1
TNF	TP53	1	0	0	0	1	0
TNF	PTEN	0	1	0	1	1	1
TNF	BID	1	1	1	1	1	1
TNF	MAPK1	1	1	1	1	1	1
TNF	MAPK3	1	1	1	1	1	1
TNF	TNFRSF6	1	1	1	1	1	1
TNF	PRKCD	0	1	0	1	1	1
TNF	TNF*TNF	1		1	1		1
DCC	MAPK3	0	1	0	0	1	0
DCC	TP53	1	1	1	1	1	1
BIRC2	CARD4	0	1	0	0	1	0
BIRC2	CRADD	1	1	1	1	0	0
BIRC2	BIRC1	1	1	1	1	1	1
BIRC2	CARD12	1	1	1	1	1	1
BIRC2	DIABLO	1	1	1	1	1	1
BIRC2	TRAF3	1	1	1	1	1	1
TRAF3	DIABLO	0	1	0	1	1	1
TRAF3	CDKN2A	1	1	1	1	1	1
SERPINB9	GZMB	1	1	1	1	1	1
SERPINB9	TP53	1	1	1	1	1	1
SERPINB9	ALK	0	0	0	1	1	1
CDKN2A	TP53	1	1	1	1	1	1
CDKN2A	MAPK1	1	0	0	1	1	1
CDKN2A	EGFR	1	1	1	0	1	0
BID	TP53	1	1	1	1	1	1
BID	TNFRSF6	1	1	1	1	1	1
BID	CYC1	0	1	0	1	1	1
IGF1	TP53	1	1	1	1	1	1
IGF1	MAPK1	1	1	1	1	1	1
IGF1	MAPK3	1	1	1	1	1	1
PTEN	TP53	1	1	1	1	0	0
PTEN	EGFR	0	1	0	1	1	1
PRKCD	MAPK1	1	1	1	1	0	0
PRKCD	MAPK3	0	1	0	1	1	1
CYC1	TNFRSF6	1	1	1	0	1	0
CYC1	CYCS	1	0	0	1	1	1
TP53	PML	1	1	1	1	1	1
TP53	EGFR	1	0	0	1	1	1
TP53	TNFRSF6	1	1	1	1	1	1
TP53	TNFSF10	1	1	1	1	1	1
TP53	TP53*TP53	1		1	1		1
CARD4	CRADD	1	1	1	1	1	1
CARD4	CARD12	0	1	0	1	1	1
CARD4	BIRC1	1	1	1	1	0	0
CARD12	CRADD	1	1	1	1	1	1
CARD12	BIRC1	1	0	0	1	1	1
CYCS	RNF7	1	1	1	1	0	0
MAPK3	EGFR	1	1	1	1	1	1
MAPK3	MAPK1	1	1	1	1	1	1
DIABLO	TNFSF10	1	1	1	1	1	1
MAPK1	EGFR	1	1	1	1	1	1
BIRC1	CRADD	1	0	0	1	1	1
APP	TGFBR2	1	0	0	1	1	1
APP	APP*APP	0		0	1		1
EGFR	TNFRSF6	1	1	1	1	1	1
RNF36	PML	1	1	1	1	1	1
FADD	TNFSF10	1	1	1	1	1	1
FADD	TNFRSF6	1	0	0	1	1	1
TNFRSF6	TNFSF10	1	1	1	1	1	1
