# Supplementary material for: Construction of a cancer-perturbed protein-protein interaction network for discovery of apoptosis drug targets
Source: BMC Syst Biol. 2008 Jun 30;2:56. doi: 10.1186/1752-0509-2-56 (PMC2488323; doi:10.1186/1752-0509-2-56)
Supplement: Additional file 8 — Supplementary Table 8. Microarray data [26] containing genomic expression profiles of normal human primary lung fibroblasts under ER stress. [file 1752-0509-2-56-S8.xls]

## Sheet: Supplementary Table 8
Supplementary Table 8 Microarray data containing genomic expression profiles of normal human primary lung fibroblasts under ER stress
Gene Symbol	Gene Name	Cluster ID	Accession	0h	0.5h	1h	2h	3h	4h	6h	8h	12h	16h	24h	36h
BAX	BCL2-associated X protein	Hs.159428	AI565203	1.108	0.93	0.704	0.837	0.959	0.822	1.123	0.877	0.913	1.385	1.213	1.362
RARG	retinoic acid receptor, gamma	Hs.1497	AA496438	1.399	1.179	1.104	1.269	1.06	0.907	1.291	0.938	1.13	1.106	1.508	2.179
PEG3	paternally expressed 3	Hs.201776	AA459941	1.046	1.131	0.933	1.102	1.053	1.054	1.256	1.279	0.656	0.855	0.808	1.288
CCND1	cyclin D1 (PRAD1: parathyroid adenomatosis 1)	Hs.371468	AA487486	1.728	1.128	0.874	1.446	1.52	1.226	1.153	0.553	0.408	0.494	0.677	1.049
UTRN	utrophin (homologous to dystrophin)	Hs.250607	AA676840	1.146	1.001	1.016	0.919	1.006	0.934	1.038	1.03	0.815	0.539	0.609	0.484
BAD	BCL2-antagonist of cell death	Hs.76366	AA460291	1.46	0.775	1.016	1.105	1.031	1.201	1.144	0.829	0.746	1.611	1.846	1.518
NFKB1	nuclear factor of kappa light polypeptide gene enhancer in B-cells 1 (p105)	Hs.160557	AA451716	1.034	1.033	0.953	1.213	1.186	1.479	1.54	2.005	0.875	0.651	0.761	0.757
CASP3	caspase 3, apoptosis-related cysteine protease	Hs.141125	AI668568	1.122	1.042	1.262	1.475	0.88	2.54	1.321	1.117	1.123	2.068	2.644	0.978
BAK1	BCL2-antagonist/killer 1	Hs.93213	H52672	1.217	0.939	1.135	1.064	1.104	1.21	1.174	1.08	1.064	1.238	0.844	0.893
CASP9	caspase 9, apoptosis-related cysteine protease	Hs.329502	AA281152	0.602	0.892	0.949	0.88	0.985	1.006	1.642	1.393	1.464	1.503	1.387	1.197
CASP1	caspase 1, apoptosis-related cysteine protease (interleukin 1, beta, convertase)	Hs.2490	T95052	0.827	1.145	0.975	1.214	1.259	0.931	1.055	1.093	1.362	0.967	1.12	1.331
SLC25A4	solute carrier family 25 (mitochondrial carrier; adenine nucleotide translocator), member 4	Hs.2043	R53337	1.425	1.251	0.881	1.36	1.12	1.032	1.06	1.213	0.846	0.877	1.128	0.664
MCL1	myeloid cell leukemia sequence 1 (BCL2-related)	Hs.86386	AA486057	1.092	1.006	0.888	1.07	0.863	1.121	0.825	0.852	0.677	0.933	1.39	2.263
BCL2A1	BCL2-related protein A1	Hs.227817	AA459263	1.057	1.231	1.142	0.852	0.995	0.957	1.177	0.959	1.11	0.872	1.299	0.939
CDKN2A	cyclin-dependent kinase inhibitor 2A (melanoma, p16, inhibits CDK4)	Hs.421349	AA877595	1.627	0.826	0.785	1.153	0.947	1.122	0.911	0.708	0.553	0.759	0.787	0.993
BIK	BCL2-interacting killer (apoptosis-inducing)	Hs.155419	AI347538	1.251	0.824	1.057	1.081	0.944	1.033	0.976	0.871	1.197	1.539	1.576	1.16
CTSD	cathepsin D (lysosomal aspartyl protease)	Hs.343475	N20475	1.176	0.863	0.693	0.937	0.789	1.122	0.882	0.857	0.666	2.236	1.888	4.767
CDKN1A	cyclin-dependent kinase inhibitor 1A (p21, Cip1)	Hs.370771	N23941	0.916	0.446	0.679	1	1.27	1.422	1.913	2.243	1.879	3.376	2.985	3.044
BCL2	B-cell CLL/lymphoma 2	Hs.79241	W61100	0.912	1.433	1.298	0.94	1.412	1.254	1.984	1.295	1.304	0.672	0.461	0.5
MAPK11	mitogen-activated protein kinase 11	Hs.57732	AI394426	1.25	0.965	1.16	1.282	1.338	1.459	1.654	1.425	1.003	1.12	1.098	1.083
PML	promyelocytic leukemia	Hs.89633	AA291742	0.909	0.753	0.886	1.091	1.006	0.962	0.858	0.788	0.745	1.042	0.929	0.762
APP	amyloid beta (A4) precursor protein (protease nexin-II, Alzheimer disease)	Hs.177486	W42848	0.988	0.802	0.654	1.231	1.056	0.896	0.778	0.926	0.643	1.029	0.959	0.932
BCL2L1	BCL2-like 1	Hs.305890	AA931820	1.86	0.753	0.861	1.113	1.128	1.323	1.333	1.065	0.983	1.845	1.603	1.77
TP53	tumor protein p53 (Li-Fraumeni syndrome)	Hs.408312	H61357	1.307	0.895	0.996	1.039	0.99	1.338	1.351	1.816	1.835	3.506	1.589	2.15
APC	adenomatosis polyposis coli	Hs.75081	AA033863	0.628	0.666	0.465	0.837	0.499	0.99	0.453	0.456	0.384	0.625	0.568	0.209
CTNNB1	catenin (cadherin-associated protein), beta 1, 88kDa	Hs.410086	R60044	0.805	1.073	0.887	0.617	0.93	0.638	1.103	0.887	1.101	0.587	0.796	0.681
TNFRSF6	tumor necrosis factor receptor superfamily, member 6	Hs.82359	AA293570	0.798	1.124	0.65	0.711	0.864	0.845	1.081	1.509	2.472	1.772	0.838	0.631
PRKCE	protein kinase C, epsilon	Hs.155281	H23225	0.693	0.784	0.825	0.836	1.007	0.859	0.866	1.246	1.111	1.237	0.785	0.695
MFN2	mitofusin 2	Hs.376681	AI688349	0.761	0.892	0.982	0.717	0.742	0.592	0.775	0.768	1.009	0.906	0.847	0.438
RNF36	**TIR domain containing adaptor inducing interferon-beta	Hs.29344	AA464279	0.998	1.155	0.992	0.821	1.306	1.139	1.186	0.943	0.684	0.546	0.68	0.636
PRNP	prion protein (p27-30) (Creutzfeld-Jakob disease, Gerstmann-Strausler-Scheinker syndrome, fatal familial insomnia)	Hs.438582	AA455969	0.83	0.819	1.003	0.633	0.875	0.804	1.22	1.314	1.93	2.01	2.934	1.444
BBC3	BCL2 binding component 3	Hs.87246	AI688112	0.239	0.248	0.403	0.661	1.312	1.727	2.251	2.484	2.215	1.478	0.951	0.692
ADPRT	ADP-ribosyltransferase (NAD+; poly (ADP-ribose) polymerase)	Hs.177766	H09923	1.457	1.454	1.262	1.479	1.211	1.297	0.822	0.63	0.538	0.365	0.437	0.67
BID	BH3 interacting domain death agonist	Hs.300825	AA919063	0.89	0.961	0.879	0.889	0.933	0.903	0.75	0.726	0.93	0.793	0.693	0.792
BCL2L10	BCL2-like 10 (apoptosis facilitator)	Hs.283672	AA005254	1.087	0.814	0.803	0.764	1.34	1.138	1.879	1.619	1.416	1.472	1.347	1.744
VDAC1	voltage-dependent anion channel 1	Hs.404814	AA927023	0.912	0.864	0.742	0.708	0.852	0.95	1.383	0.941	1.096	0.803	1.585	0.735
TGFBR2	transforming growth factor, beta receptor II (70/80kDa)	Hs.82028	AA487034	1.324	1.435	1.23	1.165	1.011	1.343	0.969	0.912	0.894	0.821	0.969	1.041
TNFRSF5	tumor necrosis factor receptor superfamily, member 5	Hs.504816	AA886208	1.48	0.891	1.449	1.466	0.77	0.922	0.975	1.271	1.27	0.665	2.083	1.206
BCL2L11	BCL2-like 11 (apoptosis facilitator)	Hs.84063	AA682502	0.584	0.484	0.433	0.595	0.74	1.506	1.387	1.864	2.295	1.872	1.085	1.4
TNFSF10	tumor necrosis factor (ligand) superfamily, member 10	Hs.387871	H44567	0.952	1.035	1.367	1.26	1.345	1.658	1.77	1.467	0.97	2.235	2.029	1.833
TNF	tumor necrosis factor (TNF superfamily, member 2)	Hs.241570	AA699697	1.591	1	0.991	1.363	1.297	1.399	1.286	1.094	0.691	0.841	1.192	1.263
HSPA1B	heat shock 70kDa protein 1B	Hs.274402	AA443039	0.756	0.943	0.963	0.934	0.94	1.096	1.111	1.464	1.578	1.282	1.109	0.761
CASP2	caspase 2, apoptosis-related cysteine protease (neural precursor cell expressed, developmentally down-regulated 2)	Hs.433103	AA481283	0.978	0.875	0.811	1.209	1.173	0.929	0.947	0.984	0.638	0.591	0.709	0.532
MAPK8	mitogen-activated protein kinase 8	Hs.445864	T94087	0.828	0.947	0.818	0.927	1.001	0.749	1.043	0.968	1.075	0.718	0.807	0.617
HSPA1A	heat shock 70kDa protein 1A	Hs.75452	R70402	0.952	1.627	0.72	2.472	1.271	1.482	1.775	0.633	1.389	0.884	1.342	0.33
CYC1	cytochrome c-1	Hs.289271	AA447774	1.956	1.061	1.223	1.676	1.277	1.017	1.012	0.859	0.58	1.283	0.984	0.859
CHD3	chromodomain helicase DNA binding protein 3	Hs.25601	AA454979	1.084	1.063	1.251	1.251	1.109	1.161	1.273	1.005	0.741	0.846	1.096	1.177
BIRC2	baculoviral IAP repeat-containing 2	Hs.289107	R19628	1.004	1.042	0.871	1.429	0.813	1.54	0.744	0.518	0.348	0.676	0.533	0.784
CASP10	caspase 10, apoptosis-related cysteine protease	Hs.5353	H80711	1.125	0.746	1.009	1.202	0.978	1.132	0.953	1.024	0.817	1.393	1.236	1.277
MMP1	matrix metalloproteinase 1 (interstitial collagenase)	Hs.83169	AA143201	1.009	1.042	0.904	1.238	1.234	0.772	1.012	0.988	0.968	1.363	1.091	1.207
TFCP2	transcription factor CP2	Hs.154970	AA485991	1.378	1.231	1.095	1.072	1.2	1.356	1.374	1.276	1.277	1.24	1.429	1.157
CDH1	cadherin 1, type 1, E-cadherin (epithelial)	Hs.194657	H97778	0.915	1.048	1.451	1.052	1.099	0.955	0.788	1.067	0.907	0.991	1.49	1.132
IKBKB	inhibitor of kappa light polypeptide gene enhancer in B-cells, kinase beta	Hs.413513	AI336571	1.083	0.863	1.087	1.061	1.067	1.118	1.368	0.768	0.672	1.398	1.89	1.529
CFLAR	CASP8 and FADD-like apoptosis regulator	Hs.355724	AA453766	1.012	0.947	1.392	1.115	0.89	0.805	1.093	1.183	1.113	0.892	0.976	0.627
CARD4	caspase recruitment domain family, member 4	Hs.19405	AA699441	0.84	0.815	1.155	1.417	0.872	1.085	0.987	0.884	0.587	0.588	0.649	10.38
MMP9	matrix metalloproteinase 9 (gelatinase B, 92kDa gelatinase, 92kDa type IV collagenase)	Hs.151738	T64837	2.773	1.31	1.129	3.32	1.036	2.559	2.271	1.931	0.992	1.88	1.331	1.299
PICALM	phosphatidylinositol binding clathrin assembly protein	Hs.39252	AA441930	0.842	1.017	0.762	0.631	1.151	1.089	0.519	0.568	0.638	0.401	0.697	0.63
TNFRSF10B	tumor necrosis factor receptor superfamily, member 10b	Hs.51233	R38669	1.017	1.105	1.071	1.148	1.167	1.146	1.528	1.178	0.668	0.745	0.957	0.938
IFNG	interferon, gamma	Hs.856	AA969504	1.066	1.271	0.971	0.867	1.258	1.328	1.001	0.859	2.316	0.594	1.209	1.768
SP1	Sp1 transcription factor	Hs.9460	T64452	1.251	1.152	0.738	1.389	1.041	1.332	0.959	0.755	0.769	1.301	1.439	1.817
CHUK	conserved helix-loop-helix ubiquitous kinase	Hs.198998	AA047396	1.021	0.987	0.868	1.088	1.016	0.986	1.02	0.94	0.916	0.642	0.792	0.603
MAP3K14	mitogen-activated protein kinase kinase kinase 14	Hs.440315	W61116	0.87	0.718	1.881	1.908	1.364	1.924	1.433	1.221	0.958	0.561	0.783	0.719
DEDD2	death effector domain containing 2	Hs.293225	T50230	0.777	0.708	0.807	0.777	1.042	1.002	1.687	1.505	1.667	1.867	1.258	1.15
TRADD	TNFRSF1A-associated via death domain	Hs.89862	AA916906	1.217	0.938	1.043	0.816	1.004	0.783	0.97	0.86	0.743	1.659	2.241	2.014
HIP1	huntingtin interacting protein 1	Hs.444795	AI150389	1.257	1.197	1.244	1.242	1.132	1.093	1.116	0.962	0.875	0.822	0.979	1.059
CCR5	chemokine (C-C motif) receptor 5	Hs.511796	AI417775	6.032	1.627	1.99	2.93	1.32	1.724	1.331	0.396	0.356	1.165	0.673	2.412
MAP4K4	mitogen-activated protein kinase kinase kinase kinase 4	Hs.3628	AA251152	1.089	1.382	0.832	0.879	0.804	0.602	0.887	1.531	1.647	1.698	2.776	1.142
CRADD	CASP2 and RIPK1 domain containing adaptor with death domain	Hs.155566	R37937	0.693	1.105	0.739	0.9	1.053	0.762	0.794	0.913	0.96	0.65	0.69	0.488
DNM1L	dynamin 1-like	Hs.180628	AA040651	0.967	1.25	0.965	0.917	0.803	0.932	0.785	0.853	0.9	0.68	0.98	0.828
DEDD	death effector domain containing	Hs.169681	AI670705	0.996	0.966	0.85	0.954	1.105	1.32	1.044	1.44	0.954	1.42	1.485	1.463
VIM	vimentin	Hs.435800	AA486321	1.623	1.22	1.052	1.525	1.268	1.225	0.987	1.076	0.899	1.5	0.932	0.523
RIPK1	receptor (TNFRSF)-interacting serine-threonine kinase 1	Hs.390758	AA143087	0.91	0.898	1.016	1.076	1.073	1.209	0.985	1.04	0.732	1.354	0.899	1.054
NR1H4	nuclear receptor subfamily 1, group H, member 4	Hs.133209	H91102	1.613	1.203	1.496	0.938	0.809	0.961	1.263	1.102	1.164	1.346	0.794	1.375
PEA15	phosphoprotein enriched in astrocytes 15	Hs.194673	AI023647	1.811	1.343	1.167	1.335	1.358	1.139	1.091	1.248	1.082	0.959	0.573	0.502
FADD	Fas (TNFRSF6)-associated via death domain	Hs.86131	AA430751	1.076	1.091	1.178	1.165	1.071	0.859	1.046	0.956	0.709	0.955	1.34	0.606
TGM2	transglutaminase 2 (C polypeptide, protein-glutamine-gamma-glutamyltransferase)	Hs.512708	AA156324	0.77	1.061	1.501	1.009	1.265	0.995	0.963	0.964	1.585	1.046	1.007	1.055
SREBF2	sterol regulatory element binding transcription factor 2	Hs.108689	AA703147	1.13	1.081	0.943	1.041	0.871	0.886	0.998	1.09	0.933	0.643	0.503	0.482
CASP7	caspase 7, apoptosis-related cysteine protease	Hs.9216	T50675	1.013	1.224	1.042	1.288	1.029	1.034	0.793	1.015	1.055	1.126	1.023	0.798
GORASP1	golgi reassembly stacking protein 1, 65kDa	Hs.250181	AA458966	1.347	1.295	1.053	0.968	1.201	1.251	1.213	1.068	0.911	1.222	1.127	1.009
PTBP1	polypyrimidine tract binding protein 1	Hs.172550	AA677517	1.543	1.346	1.275	1.921	1.414	1.317	1.227	1.109	0.919	1.026	0.78	1.15
DFFA	DNA fragmentation factor, 45kDa, alpha polypeptide	Hs.484782	AA487452	0.88	1.215	1.175	0.874	0.937	0.587	0.556	0.58	0.519	0.403	0.51	0.369
PARG	poly (ADP-ribose) glycohydrolase	Hs.91390	H94720	0.833	0.793	0.983	1.127	1.015	1.12	1.206	1.29	1.206	1.333	1.126	0.858
HSPE1	**heat shock 10kDa protein 1 (chaperonin 10)	Hs.1197	AA448395	1.306	1.262	1.337	1.022	0.877	0.668	0.871	0.772	0.842	0.772	1.107	1.033
BIRC3	baculoviral IAP repeat-containing 3	Hs.127799	AI018310	1.048	1.294	0.795	1.429	1.251	1.762	1.141	0.852	0.704	0.66	0.675	0.538
BIRC4	baculoviral IAP repeat-containing 4	Hs.356076	AI628066	1.079	1.002	0.7	0.865	0.79	1.227	1.138	1.497	1.593	2.071	1.209	0.828
NFE2L2	nuclear factor (erythroid-derived 2)-like 2	Hs.155396	H88359	0.648	0.879	0.948	0.882	1.307	1.68	2.396	2.969	2.484	1.435	1.539	1.088
MPO	myeloperoxidase	Hs.458272	AA703058	1.601	1.094	1.462	1.356	1.111	0.973	0.925	0.847	0.877	1.172	0.663	0.83
CDC6	CDC6 cell division cycle 6 homolog (S. cerevisiae)	Hs.405958	H59203	0.954	0.808	0.799	1.267	1.118	1.445	1.36	1.438	1.193	1.405	0.38	0.262
HSPB2	heat shock 27kDa protein 2	Hs.78846	AI245337	0.777	1.094	0.843	0.865	0.85	0.939	0.739	0.611	1.214	0.76	0.92	0.9
TRAF1	TNF receptor-associated factor 1	Hs.223474	AA977631	0.62	0.764	0.76	0.82	0.97	1.699	1.923	1.358	0.908	0.955	0.601	0.826
BIRC5	baculoviral IAP repeat-containing 5 (survivin)	Hs.1578	AA460685	1.355	1.147	1.383	1.315	1.17	1.239	0.926	0.715	0.601	0.446	0.184	0.276
DCTN1	dynactin 1 (p150, glued homolog, Drosophila)	Hs.74617	AA488168	2.228	1.048	1.38	1.465	1.179	1.378	1.409	0.868	0.66	1.637	1.449	1.739
CAT	catalase	Hs.395771	H15684	1.041	1.309	0.893	1.202	1.027	1.731	1.717	1.063	1.207	1.885	1.708	2.935
PTK2	PTK2 protein tyrosine kinase 2	Hs.434281	AA630298	1.02	0.943	0.853	1.226	1.134	1.191	0.977	1.064	0.922	1.137	1.134	1.129
GSK3B	glycogen synthase kinase 3 beta	Hs.282359	R51305	1.012	0.892	1.11	1.089	0.868	1.016	1.242	1.002	0.936	2.051	1.223	1.23
ARHGDIB	Rho GDP dissociation inhibitor (GDI) beta	Hs.292738	AA487426	1.423	0.979	1.254	1.235	1.03	0.989	1.066	0.884	0.717	0.817	0.683	0.519
PLSCR1	**phospholipid scramblase 1	Hs.348478	N25945	0.714	0.598	0.569	0.911	0.955	1.249	1.462	1.357	1.184	0.867	0.906	0.644
AR	androgen receptor (dihydrotestosterone receptor; testicular feminization; spinal and bulbar muscular atrophy; Kennedy disease)	Hs.99915	AA229714	1.115	0.974	1.191	0.985	1.006	0.994	1.134	0.751	1.03	1.231	1.529	1.062
DCC	deleted in colorectal carcinoma	Hs.172562	AA907540	1.31	0.978	0.937	1.303	1.204	0.832	1.032	0.979	1.376	0.892	0.903	1.757
CTSC	cathepsin C	Hs.128065	AA644088	0.871	1.652	1.472	1.085	1.047	0.784	0.781	0.765	0.749	0.56	0.623	0.787
HRK	harakiri, BCL2 interacting protein (contains only BH3 domain)	Hs.87247	AI083676	2.521	1.163	1.539	1.627	1.98	2.078	8.59	3.111	1.361	1.088	10.101	1.342
HCLS1	hematopoietic cell-specific Lyn substrate 1	Hs.14601	N32012	1.117	1.154	1.694	1.034	1.14	1.289	1.4	1.232	1.26	1.472	1.449	1.364
CASP6	caspase 6, apoptosis-related cysteine protease	Hs.3280	W44316	1.013	1.028	1.182	0.958	0.88	1.066	0.953	1.156	1.001	0.895	1.03	0.827
TRAF3	TNF receptor-associated factor 3	Hs.297660	H47746	1.094	1.266	1.353	0.997	1.081	0.931	0.966	0.791	0.806	0.429	0.747	0.876
PDE5A	phosphodiesterase 5A, cGMP-specific	Hs.408150	AI313117	0.705	1.311	0.877	1.214	0.424	0.946	1.157	1.011	1.027	0.962	1.133	1.677
SERPINB9	serine (or cysteine) proteinase inhibitor, clade B (ovalbumin), member 9	Hs.104879	AA147540	0.821	0.818	0.816	0.921	0.944	1.182	1.263	1.64	1.209	0.459	0.385	0.418
IGF1	insulin-like growth factor 1 (somatomedin C)	Hs.308053	AA128355	0.846	1.556	1.18	1.272	1.172	1.253	1.182	1.145	1.135	1.027	0.736	1.448
EIF4B	eukaryotic translation initiation factor 4B	Hs.93379	AA872402	1.024	0.987	1.007	0.981	0.923	0.893	0.949	0.919	1.012	1.617	1.964	2.407
ALK	anaplastic lymphoma kinase (Ki-1)	Hs.410680	AI367817	0.778	0.905	1.046	0.972	1.395	1.106	0.821	1.474	1.222	0.652	1.281	0.802
PTEN	phosphatase and tensin homolog (mutated in multiple advanced cancers 1)	Hs.253309	AA026470	0.723	0.953	0.798	0.773	0.962	0.924	1.417	1.691	1.59	1.088	1.126	1.299
PRKCD	protein kinase C, delta	Hs.155342	H11054	1.211	0.78	1.304	1.038	1.001	0.907	0.896	0.731	0.991	1.437	1.544	0.906
CARD12	caspase recruitment domain family, member 12	Hs.23248	AA776282	1.25	1.439	4.382	1.394	0.924	3.062	1.313	3.342	2.418	1.661	1.432	1.299
GZMB	granzyme B (granzyme 2, cytotoxic T-lymphocyte-associated serine esterase 1)	Hs.1051	AI200114	1.292	1.411	1.381	1.307	0.99	0.898	0.902	1.065	1.662	1.137	0.791	0.351
CYCS	cytochrome c, somatic	Hs.437060	AA865265	1.47	1.39	1.608	1.313	1.253	1.074	2.885	1.682	1.591	1.067	1.881	0.917
MAPK3	**mitogen-activated protein kinase 3	Hs.861	AA454819	1.546	0.936	0.916	0.908	1.115	1.01	1.053	0.788	0.666	1.095	1.409	1.759
NALP1	NACHT, leucine rich repeat and PYD containing 1	Hs.104305	T84143	1.181	0.754	0.779	1.177	1.084	1.288	1.087	1.004	0.632	1.157	1.427	1.43
DIABLO	diablo homolog (Drosophila)	Hs.169611	AA936705	0.97	0.841	0.962	0.796	0.907	0.933	0.984	1.167	1.134	1.044	1.469	1.144
MAPK1	mitogen-activated protein kinase 1	Hs.324473	AA683077	1.214	1.269	0.865	1.891	1.13	1.69	1.311	0.893	1.108	2.291	1.61	2.063
BIRC1	baculoviral IAP repeat-containing 1	Hs.79019	AA482508	0.683	1.262	0.708	1.235	1.178	1.401	1.241	1.139	1.442	2.635	1.172	1.115
E2F1	E2F transcription factor 1	Hs.96055	AA424949	1.153	1.215	1.142	1.291	1.218	1.025	1.251	0.883	0.619	0.581	0.274	0.392
MALT1	mucosa associated lymphoid tissue lymphoma translocation gene 1	Hs.180566	AA826328	0.827	1.38	1.201	1.026	1.347	0.868	0.979	1.146	1.138	0.9	1.004	0.72
AVEN	apoptosis, caspase activation inhibitor	Hs.63168	AA055220	1.165	1.049	1.033	0.908	0.773	0.714	0.688	0.769	0.712	0.781	0.782	0.709
CASP4	caspase 4, apoptosis-related cysteine protease	Hs.74122	H44953	1.255	0.915	0.941	0.85	0.949	0.821	0.829	0.68	0.764	0.783	0.929	0.826
LGALS3	lectin, galactoside-binding, soluble, 3 (galectin 3)	Hs.411701	AA630328	1.064	1.008	0.994	0.995	1.23	1.255	1.212	1.766	1.475	1.627	1.059	1.361
HSPA8	heat shock 70kDa protein 8	Hs.180414	AA620511	0.982	1.118	0.859	1.006	1.172	1.489	2.267	1.285	0.892	1.09	1.135	1.376
SNCA	synuclein, alpha (non A4 component of amyloid precursor)	Hs.76930	AA455067	1.1	1.357	1.235	1.736	0.938	0.93	1.322	1.28	1.253	1.705	1.721	1.775
CYB5	cytochrome b-5	Hs.83834	R91950	0.897	1.161	0.898	1.042	0.847	0.802	0.772	0.891	0.856	0.736	0.628	0.516
FDX1	ferredoxin 1	Hs.744	AA187349	0.648	0.975	0.933	0.809	0.837	1.029	0.893	0.944	1.067	0.832	0.715	0.609
UQCRC1	ubiquinol-cytochrome c reductase core protein I	Hs.119251	AA291991	1.215	1.011	1.215	1.685	1.03	1.263	1.003	0.877	0.703	1.642	1.502	1.542
ANXA7	annexin A7	Hs.386741	H15446	1.233	1.16	0.974	0.909	1.075	0.916	1.068	1.005	1.272	0.942	1.582	0.968
CYB5R1	cytochrome b5 reductase 1 (B5R.1)	Hs.334832	AA098866	0.915	1.065	0.992	1.006	0.986	1.055	1.038	0.924	0.937	1.389	1.207	1.03
RNF7	ring finger protein 7	Hs.512849	AI141046	1.181	1.202	0.894	1.338	0.86	1.373	1.472	0.513	1.272	0.638	0.563	0.526
VDAC2	voltage-dependent anion channel 2	Hs.355927	T66813	1.003	1.289	1.1	1.15	1.023	1.178	1.004	1.092	1.207	1.379	1.199	0.782
IGFBP3	insulin-like growth factor binding protein 3	Hs.450230	AA598601	2.785	2.159	1.533	1.053	4.665	8.276	4.066	0.998	0.157	1.582	0.311	1.818
CAMLG	calcium modulating ligand	Hs.13572	R14080	0.97	0.959	0.883	0.836	0.857	1.013	0.905	1.276	1.906	1.617	1.564	1.244
BAG3	BCL2-associated athanogene 3	Hs.15259	AI371684	1.111	0.947	0.898	1.19	1.06	1.125	1.213	1.201	1.148	1.339	0.848	0.521
WT1	Wilms tumor 1	Hs.1145	AA130187	1.47	1.226	2.203	1.451	1.68	1.89	1.335	1.284	1.911	1.263	1.105	0.816
BAG4	BCL2-associated athanogene 4	Hs.194726	N25897	1.165	1.059	0.942	1.103	1.08	1.297	0.986	0.796	0.695	1.197	0.815	1.422
TOMM20	translocase of outer mitochondrial membrane 20 homolog (yeast)	Hs.75187	AA644550	1.222	0.854	0.753	0.997	0.951	0.94	0.805	1.348	0.975	1.147	1.048	0.904
DEK	DEK oncogene (DNA binding)	Hs.110713	AA932686	0.818	1.223	0.96	0.836	1.028	0.847	1.227	1.035	1.235	0.73	1.234	0.9
NRAS	neuroblastoma RAS viral (v-ras) oncogene homolog	Hs.260523	H94627	1.398	1.303	1.209	1.121	1.247	0.995	1.109	1.281	1.528	0.74	0.678	0.543
GRN	granulin	Hs.180577	AA496452	1.915	1.353	1.063	2.567	1.217	1.564	1.58	0.89	0.61	2.745	6.219	3.341
FKBP8	FK506 binding protein 8, 38kDa	Hs.173464	N95418	1.597	0.811	1.024	1.213	1.415	1.541	1.107	0.791	0.72	2.061	1.994	2.597
MYC	v-myc myelocytomatosis viral oncogene homolog (avian)	Hs.202453	AA514409	0.86	0.885	0.805	0.727	1.256	1.537	1.252	1.408	1.034	0.498	0.594	0.501
ADM	adrenomedullin	Hs.441047	AA446120	0.93	1.143	1.054	0.822	1.475	1.9	2.295	1.805	1.173	0.406	0.991	0.661
CDH2	cadherin 2, type 1, N-cadherin (neuronal)	Hs.334131	W48793	1.379	1.308	1.08	1.165	0.949	0.926	0.848	0.872	0.69	0.625	0.446	0.345
DAPK1	death-associated protein kinase 1	Hs.244318	AA024655	0.988	1.327	0.867	0.935	1.035	1.004	1.22	1.335	1.313	1.216	1.049	1.073
CD69	CD69 antigen (p60, early T-cell activation antigen)	Hs.82401	AA279755	1.083	1.046	1.619	1.199	1.057	1.145	1.414	1.146	1.574	1.555	1.338	1.007
NFKB2	nuclear factor of kappa light polypeptide gene enhancer in B-cells 2 (p49/p100)	Hs.73090	AA952897	1.191	1.027	0.989	1.35	1.068	1.558	1.625	1.451	1.026	1.555	1.108	1.557
BNIP1	BCL2/adenovirus E1B 19kDa interacting protein 1	Hs.145726	AA989473	1.451	0.793	0.916	1.242	1.143	1.346	1.228	1.1	0.955	1.126	0.832	0.802
BAG1	BCL2-associated athanogene	Hs.377484	AA502919	0.978	0.78	1.616	1.436	1.352	1.187	0.984	1.013	0.906	1.17	1.091	1.394
BCR	breakpoint cluster region	Hs.446394	AA419342	1.134	1.268	1.219	1.006	1.188	0.908	1.128	1.022	0.897	1.107	1.135	1.047
KITLG	KIT ligand	Hs.1048	AA639331	1.09	1.852	1.159	1.248	1.855	1.958	1.119	1.334	1.493	2.265	1.098	1.509
RAF1	v-raf-1 murine leukemia viral oncogene homolog 1	Hs.257266	N25425	1.214	1.251	1.164	1.674	1.083	1.199	1.162	1.103	1.101	1.541	1.207	1.299
MSH2	mutS homolog 2, colon cancer, nonpolyposis type 1 (E. coli)	Hs.440394	AA219060	1.055	1.426	0.907	1.045	1.025	1.288	1.067	1.199	1.4	0.582	0.619	0.205
EGFR	epidermal growth factor receptor (erythroblastic leukemia viral (v-erb-b) oncogene homolog, avian)	Hs.77432	AA234715	0.983	1.346	0.875	0.964	0.843	1.29	1.104	1.105	0.857	0.759	0.789	1.235
PPP3CA	protein phosphatase 3 (formerly 2B), catalytic subunit, alpha isoform (calcineurin A alpha)	Hs.272458	AA682631	0.873	0.927	1.007	1.143	0.89	0.937	0.865	0.903	0.744	1.126	0.995	1.047
BAG2	BCL2-associated athanogene 2	Hs.55220	AA418744	0.647	0.996	0.977	0.939	0.872	1.04	0.819	0.852	0.655	0.478	0.664	0.65
BLK	B lymphoid tyrosine kinase	Hs.389900	AI084074	1.177	0.943	0.772	0.914	0.887	0.978	0.862	0.86	0.953	0.88	1.442	1.057
RASD1	RAS, dexamethasone-induced 1	Hs.25829	AI014398	0.74	0.765	0.88	0.573	0.983	1.054	0.995	1.099	1.344	0.84	0.819	1.104
BAG5	BCL2-associated athanogene 5	Hs.5443	AI675634	0.83	0.932	0.843	1.001	1.011	0.974	0.975	1.383	0.989	0.902	0.675	0.617
FGFR1	fibroblast growth factor receptor 1 (fms-related tyrosine kinase 2, Pfeiffer syndrome)	Hs.748	AA281064	1.116	0.936	1.031	1.048	0.95	0.936	0.959	0.945	0.836	0.791	0.597	0.506
TERT	telomerase reverse transcriptase	Hs.439911	AA281296	2.357	1.478	1.296	0.91	0.981	1.351	0.8	0.743	1.269	0.795	1.081	1.666
CAPN2	calpain 2, (m/II) large subunit	Hs.350899	AA102454	1.209	1.499	1.209	1.618	1.406	1.573	1.246	1.205	1.074	1.631	1.59	1.161
PKMYT1	**membrane-associated tyrosine- and threonine-specific cdc2-inhibitory kinase	Hs.77783	AA478066	1.633	1.104	1.138	1.584	1.198	1.068	0.988	0.718	0.503	0.376	0.13	0.292
GHR	growth hormone receptor	Hs.125180	AA775738	1.364	0.96	1.006	1.065	1.242	0.908	1.1455	1.383	1.245	1.204	0.974	1.74
PCNA	proliferating cell nuclear antigen	Hs.78996	H05891	1.009	1.233	0.882	0.976	0.887	0.739	0.853	1.031	1.638	1.002	0.602	0.472
SMN1	**survival of motor neuron 1, telomeric	Hs.458344	AA004858	1.258	0.902	0.845	0.915	1.192	0.947	1.199	1.228	1.091	1.142	0.954	1.102
CDC42	cell division cycle 42 (GTP binding protein, 25kDa)	Hs.355832	AA630164	1.21	1.285	0.959	1.021	0.876	0.69	0.666	0.73	0.675	0.777	0.682	0.581
TEGT	testis enhanced gene transcript (BAX inhibitor 1)	Hs.35052	AA629591	1.166	1.006	1.195	1.226	0.935	0.91	1.064	1.019	1.05	1.771	1.407	1.126
ERBB2	v-erb-b2 erythroblastic leukemia viral oncogene homolog 2, neuro/glioblastoma derived oncogene homolog (avian)	Hs.446352	AA025141	1.226	1.136	1.048	1.139	1.304	1.155	0.849	1.091	0.767	0.772	1.033	0.967
MITF	microphthalmia-associated transcription factor	Hs.166017	N67822	0.726	0.917	0.979	0.948	0.951	0.877	1.034	1.626	0.861	0.447	0.481	0.418
MKI67	antigen identified by monoclonal antibody Ki-67	Hs.80976	AA425973	1.266	1.359	1.077	0.979	0.961	0.83	0.952	0.892	0.54	0.173	0.081	0.188
ABCB1	ATP-binding cassette, sub-family B (MDR/TAP), member 1	Hs.21330	AA455911	1.182	1.665	1.576	2.207	0.984	1.046	1.277	0.92	1.116	0.69	1.17	0.623
KRAS2	v-Ki-ras2 Kirsten rat sarcoma 2 viral oncogene homolog	Hs.447488	AA412497	0.839	0.838	0.891	0.961	1.119	1.049	0.912	1.121	1.142	0.832	0.999	1.187
PPP2CA	protein phosphatase 2 (formerly 2A), catalytic subunit, alpha isoform	Hs.91773	AA599092	1.035	1.098	0.954	1.156	0.943	1.033	0.944	1.036	0.851	1.042	0.777	0.698
BCL6	B-cell CLL/lymphoma 6 (zinc finger protein 51)	Hs.155024	AA989511	0.971	0.91	0.758	0.964	1.418	1.506	1.154	1.147	0.581	0.861	1.076	0.602
CSF1R	colony stimulating factor 1 receptor, formerly McDonough feline sarcoma viral (v-fms) oncogene homolog	Hs.174142	R92609	2.54	1.409	1.439	0.971	1.122	1.194	0.994	0.767	0.852	0.768	0.967	1.388
ZNF384	zinc finger protein 384	Hs.103315	AA147043	1.101	1.084	1.264	1.102	1.102	1.091	1.022	0.934	1.003	1.217	1.325	1.064
CDKN1B	cyclin-dependent kinase inhibitor 1B (p27, Kip1)	Hs.238990	AA630082	0.634	1.062	1.274	1.062	1.505	1.428	1.737	1.56	1.296	0.73	0.854	0.591
HRAS	v-Ha-ras Harvey rat sarcoma viral oncogene homolog	Hs.37003	AI536679	1.846	1.023	1.464	1.293	1.139	1.115	1.068	0.927	0.827	1.545	1.156	1.402
RTN4	reticulon 4	Hs.436349	AI682462	1.391	1.312	1.177	1.247	0.948	1.141	0.971	0.996	1.162	1.214	1.193	0.925
PSEN1	presenilin 1 (Alzheimer disease 3)	Hs.3260	AA403083	0.921	0.826	0.96	1.03	0.917	0.926	0.931	1.139	0.992	1.57	0.923	0.982
TGFB1	transforming growth factor, beta 1 (Camurati-Engelmann disease)	Hs.1103	R36466	1.497	1.214	1.293	1.572	1.043	1.747	1.235	0.898	0.81	1.125	1.093	1.54
BNIP3L	BCL2/adenovirus E1B 19kDa interacting protein 3-like	Hs.132955	AA025112	0.4	0.774	0.759	0.632	0.688	0.684	0.909	1.201	1.805	1.911	2.56	1.563
PPP2R5A	protein phosphatase 2, regulatory subunit B (B56), alpha isoform	Hs.155079	AA496140	1.367	0.857	0.91	0.853	0.911	1.111	1.055	1.067	1.534	0.93	0.977	2.105
CEBPA	CCAAT/enhancer binding protein (C/EBP), alpha	Hs.76171	AI669881	1.037	1.546	1.175	0.987	1.332	1.239	1.191	1.196	1.12	1.481	0.983	4.758
BNIP3	BCL2/adenovirus E1B 19kDa interacting protein 3-like	Hs.132955	AA025112	0.956	0.796	0.778	0.744	0.695	0.869	1.148	1.711	2.142	2.118	1.925	1.713
MAP3K1	mitogen-activated protein kinase kinase kinase 1	Hs.170610	AA165523	0.862	1.009	1.195	0.915	1.117	0.777	0.978	1.11	0.975	0.763	1.204	0.823
VEGF	vascular endothelial growth factor	Hs.73793	R19956	0.881	0.57	0.557	0.985	1.339	1.966	2.553	2.932	2.415	1.548	1.977	1.302
MAP3K7IP2	mitogen-activated protein kinase kinase kinase 7 interacting protein 2	Hs.109727	AA988081	0.745	0.822	1.053	1.59	1.179	1.048	0.906	1.01	0.928	1.594	1.076	1.54
NR2C2	nuclear receptor subfamily 2, group C, member 2	Hs.378877	AI218732	1.19	1.122	0.809	1.134	1.13	1.284	0.965	0.887	1.143	1.156	1.176	1.093
GSPT1	G1 to S phase transition 1	Hs.2707	R93719	1.385	1.097	0.878	0.768	0.893	0.74	0.725	0.898	0.951	0.521	0.476	0.519
MAP3K7IP1	mitogen-activated protein kinase kinase kinase 7 interacting protein 1	Hs.403927	AA679208	1.073	1.086	1.112	1.084	1.24	1.066	0.928	0.88	1.138	1.103	1.434	1.156
COMMD1	copper metabolism (Murr1) domain containing 1	Hs.424678	AA481019	0.846	1.173	0.844	0.838	0.769	0.754	0.789	0.757	0.897	0.788	0.653	0.584
HNRPC	heterogeneous nuclear ribonucleoprotein C (C1/C2)	Hs.476302	AA455111	0.937	1.363	1.081	1.297	1.019	1.156	1.156	1.092	1.293	1.362	0.847	0.723
BCL2L14	BCL2-like 14 (apoptosis facilitator)	Hs.11962	AA620708	1.112	0.927	1.092	1.119	1.093	1.034	1.255	0.85	0.77	0.904	1.04	0.445
NPM1	nucleophosmin (nucleolar phosphoprotein B23, numatrin)	Hs.411098	AA669758	1.079	0.995	0.929	0.831	0.857	0.891	0.841	0.87	0.911	1.055	0.935	0.654
CLC	cardiotrophin-like cytokine	Hs.191548	AI040033	0.907	1.09	1.029	1.106	1.33	1.184	1.097	1.314	0.964	1.017	1.384	1.305
ITM2B	integral membrane protein 2B	Hs.446450	T63046	1.011	1.05	0.941	0.895	0.949	1.019	0.852	0.957	1.402	1.605	2.173	2.345
CASP8AP2	CASP8 associated protein 2	Hs.122843	H50582	0.913	1.221	1.312	1.178	0.958	1.454	1.235	0.804	0.68	0.731	0.667	1.299
MAP3K7	mitogen-activated protein kinase kinase kinase 7	Hs.290346	AA460969	0.957	1.239	1.139	1.11	1.184	1.207	1.162	1.306	1.089	1.375	1.089	0.903
TRAF6	TNF receptor-associated factor 6	Hs.444172	AA972639	0.986	1.251	1.31	0.86	1.048	1.295	1.002	0.773	1.138	1.127	1.068	1.134
CAPNS1	calpain, small subunit 1	Hs.388469	AA676484	1.555	1.3	1.045	1.371	1.116	1.09	1.056	0.807	0.79	1.396	1.331	1.438
